# Supplementary material for: Prognosis Risk Model Based on Necroptosis-Related Signature for Bladder Cancer
Source: Genes (Basel). 2022 Nov 15;13(11):2120. doi: 10.3390/genes13112120 (PMC9690141; doi:10.3390/genes13112120)
Supplement: Supplementary file 1 [file genes-13-02120-s001.zip]

Archive with 11 entries (11 files):
- caption for supplementary figures and tables.pdf
- Figure S1.tif
- Figure S2.tif
- Figure S3-subtype distribution.tif
- Figure S4 survival.tif
- Figure S5 immunecell in TCGA.tif
- Table S1.xlsx
- Table S2.xlsx
- Table S3.csv
- Table S4.xlsx
- Table S5.pdf
