# Supplementary material for: Prognosis Risk Model Based on Necroptosis-Related Signature for Bladder Cancer
Source: Genes (Basel). 2022 Nov 15;13(11):2120. doi: 10.3390/genes13112120 (PMC9690141; doi:10.3390/genes13112120)
Supplement: Supplementary file 1 [file genes-13-02120-s001.zip › Table S2.xlsx]

## Sheet: Sheet1
PALLD-1F	AAGAAGGCCAGTAGAACTGCT
PALLD-1R	AAGCGAAGTTTTCGTTCCAGG
PALLD-2F	GGAACGAAAACTTCGCTTCAAG
PALLD-2R	CACTGTCAGCACCTAGCAGTC
GEMIN2-1F	GTGGAAGAGTTGATGCCTCGG
GEMIN2-1R	GCTACCACAACATCTGGACATT
GEMIN2-2F	TTGTGGTAGCTCAAATTGACCC
GEMIN2-2R	TTGGGGAATAACCTTCAGGGG
SOGA1-1F	GAGCAGGATGTCAAGGTCTCT
SOGA1-1R	TTAGCCAGCTCAGTCTCGATG
SOGA1-2F	GAGCGACCGAGAGAGCATTC
SOGA1-2R	ATAGAGCGAGCGGTACTTCAG
RHBDD1-1F	ATGCAACGGAGATCAAGAGGG
RHBDD1-1R	GCAGGAGCTATACAGTGGCTTC
RHBDD1-2F	GGCATCCATGCTCTGGAAAG
RHBDD1-2R	ATGCGGTGATAACATAGGCAAA
AHNAK -1F	TACCCTTCCTAAGGCTGACATT
AHNAK -1R	TTGGACCCTTGAGTTTTGCAT
AHNAK -2F	GGTAGGCCAGTAGAGGTACAG
AHNAK -2R	CCCCACAGAGACTTCAGGT
CSE1L-1F	CAGAACACGCTGACAAGTATCT
CSE1L-1R	AGCCCTGCGTCTAGTATCAATA
CSE1L-2F	TGCTCTTGAACGGCTCTTTAC
CSE1L-2R	CAACAAACGGTGCGATTTCTG
LOX-1F	CGGCGGAGGAAAACTGTCT
LOX-1R	TCGGCTGGGTAAGAAATCTGA
LOX-2F	GCCGACCAAGATATTCCTGGG
LOX-2R	GCAGGTCATAGTGGCTAAACTC
RRBP1-1F	TACGACACTCAAACCTTGGGG
RRBP1-1R	GGTTGGCTAGGGCTTCTTCATA
RRBP1-2F	GGGCAGAAATACAGATGTGGC
RRBP1-2R	CGTCTTGTAGGGGAGGTAGAG
GAPDH-1F	GAAGGTGAAGGTCGGAGTC
GAPDH-1R	GAAGATGGTGATGGGATTTC
