# Supplementary material for: Prognosis Risk Model Based on Necroptosis-Related Signature for Bladder Cancer
Source: Genes (Basel). 2022 Nov 15;13(11):2120. doi: 10.3390/genes13112120 (PMC9690141; doi:10.3390/genes13112120)
Supplement: Supplementary file 1 [file genes-13-02120-s001.zip › Table S3.csv]

symbol	ADA	ADAM19	AHNAK	AK4	AKT3	ARHGAP17	ARL6IP5	ARSB	ASAP1	ATL3	ATP1B3	ATP6V1B2	BCKDHB	BORA	BRCA1	BRI3BP	BTN3A2	C18orf54	CACYBP	CALR	CASP8	CCDC77	CDK12	CDKAL1	CDV3	CENPO	CENPU	CHST7	CISD1	CKAP2L	CLCC1	CLCF1	CLIC4	CLN5	COPG1	CSE1L	CTSB	DEPDC1	DNAJB9	DNAJC9	DSN1	DUSP12	DYNC1LI1	EFTUD2	ELOVL5	EXO1	EXOSC10	FAF1	FANCG
GSM1167334	-0.742660991	0.095737145	-0.27370161	-1.059871503	-0.569663329	-0.332708271	0.115638162	0.677379403	0.021022873	-1.539520573	-0.602168502	-1.182098674	0.205413249	-0.049285429	1.008813666	-0.324022272	-1.499515649	1.633671201	-0.993026908	-0.954212441	-0.65106748	0.845536488	-0.2813675	-0.5999517	-0.05168213	-0.483162	0.6919677	0.4624315	-0.6558663	0.5243099	-0.1099586	-0.9901993	-0.4249408	0.1848092	-0.1908295	0.2107713	-0.2763578	-0.04921483	0.5091145	0.3520578	0.04575083	1.134529	0.4905381	-0.1836262	-1.349638	0.5398434	0.6263118	-0.9083616	0.4137612
GSM1167335	-1.334215366	-1.402841911	-0.938732754	0.146554339	-0.553683258	0.492121948	-2.312068559	-1.385102669	-0.436304185	-0.124529221	0.849897084	-1.589694688	1.446976637	1.740320805	1.519724113	0.627463871	-1.91322878	1.260679031	-0.699185471	-0.815693795	0.187158553	2.332947132	-0.5896197	1.28469	-0.4956794	1.116431	1.292673	-1.065522	-1.449101	0.8248802	0.0802944	-0.7808874	0.3514118	-1.35325	0.8688653	1.301298	-0.7031774	1.142999	0.3543601	-0.02497163	1.223445	0.307946	-0.276594	1.754717	-0.7167819	-0.06101354	0.9780357	-0.3871673	0.008373331
GSM1167336	-0.291860825	0.091029139	0.858347879	2.442642027	-0.03142681	0.119538729	-1.838915893	-0.49783582	0.901951837	2.3239429	1.03256179	0.812655911	-1.114495147	0.103333106	-0.604741033	-0.352619494	0.451776374	-0.584136641	0.375699595	0.976994117	0.423677136	0.247812591	0.04702407	0.04788495	0.1357916	-0.8052735	-0.793846	-1.888001	0.45394	-0.4977149	-0.03957234	1.270988	0.9184035	0.872934	-0.9703584	0.5222716	-1.156184	-0.8667752	0.9172915	-0.1406128	-0.5710009	-2.496278	1.280654	-0.7485476	-0.2778826	-0.1050705	1.417705	1.592641	0.1126553
GSM1167339	-0.209282997	-1.466018575	-0.385051977	1.223259539	-0.626947683	-1.573140412	0.703750639	-0.210011932	-1.897316806	-0.076108548	0.454115374	-1.09988602	1.64975721	1.485503473	0.66745001	0.413033782	1.12199453	0.264990968	1.232290479	0.497879279	1.351550273	-0.42466178	-0.9569907	0.014313	-0.3364744	-0.9865662	0.8686268	-1.324909	0.1738221	0.3917672	0.2338342	-1.508756	-1.28782	1.367495	-1.059784	0.5206166	-1.053762	0.5755491	0.4780168	0.2932793	0.8616141	0.7585407	2.256181	-0.1730468	0.7227699	0.7169152	-0.5072019	-0.01418794	0.8265483
GSM1167342	-0.020079201	0.932404031	1.696385588	-0.504825191	0.305684002	-0.106328118	0.353024895	0.100249466	0.33207401	0.165581121	-0.560024193	0.381813028	-0.383008509	-1.030814193	-0.563433314	-1.554684792	-0.145991906	-0.294057272	-1.240956659	0.59391088	-0.636484759	-1.221186088	0.1424852	-0.06858659	-0.6519185	-1.20217	0.104844	-0.03783474	-0.5171064	-0.927874	-0.8249001	0.2075228	0.9436918	1.043568	0.320037	-0.2432849	-0.1918438	-1.134333	0.2263965	-1.413895	-1.522072	-0.6370546	-0.5005717	-1.531183	0.3126916	-0.2565132	-1.434286	0.3792037	-0.6711242
GSM1167344	-1.021413675	0.37128222	0.817659498	-0.180692278	-0.180644829	-0.116730084	-0.119393682	-0.192920039	-0.010289016	-0.254796685	-0.295237105	-0.957145821	-0.147241231	0.112353057	0.10436136	-0.861219292	-1.261975402	-0.089293181	-0.718415769	0.505933565	-1.397553289	-0.760046316	-0.9543197	-0.8783092	-0.6847395	-0.4330718	2.2412	0.1431989	-0.5832635	0.1705172	-0.3379413	-0.009203216	0.276727	-1.126717	0.2549629	1.056457	-0.7845007	0.4799896	0.1993887	0.5263329	1.462801	0.4411879	1.623582	0.02448591	-0.916049	-0.03683478	0.2760947	-0.2400677	-0.1900323
GSM1167346	2.805940198	0.972129839	2.234868495	1.784503577	-0.731882291	1.881979527	-0.082688082	-0.587497187	-0.159904385	1.81348541	1.371935865	-0.963080953	-0.410615981	1.555904915	0.162343624	0.287266377	-2.162934167	1.540304601	0.732486002	-0.535400715	-0.290734666	0.932723596	-0.758624	-0.5289361	1.521192	1.026067	0.8669355	0.4160166	2.477323	1.266157	1.03575	-0.0432664	0.2030767	-0.6457989	-0.09798937	-0.4923722	-1.429962	1.794088	-0.5745437	2.154656	0.6274204	-1.615959	-0.07929643	-1.265548	0.7112949	1.24004	1.203298	2.087763	1.069022
GSM1167347	0.142320722	0.226744754	0.533427552	1.405548026	-0.191539012	-0.830484843	-1.476572478	-1.264016058	0.547824073	1.489194153	0.860248976	-0.026827342	-2.012670883	0.695593483	2.153375	2.070509381	0.104253765	0.161050083	0.3023097	0.169205318	-0.109673814	2.381706158	-0.3133535	1.074332	-0.6405282	-0.3231228	-0.5234968	-0.3130665	0.2506365	1.335335	1.057336	0.4143024	0.8847824	-1.354973	-1.887992	0.2212372	-0.06143472	1.041179	-1.927649	2.027131	0.9292672	-0.8839033	0.6385938	0.6446921	-1.69037	1.595084	2.190592	-0.02137998	1.457569
GSM1167350	-0.586885791	1.277135992	-2.137703563	-1.118202619	0.21485881	0.413728362	1.813698458	1.360804954	-0.36869889	0.099453552	-0.820069241	-0.913389678	-0.178375707	0.340823638	1.909006315	2.370388268	-0.74270771	-0.012906839	1.164210391	2.189094911	-1.094393879	1.574114961	-0.2547146	2.613519	-0.1859013	-0.09907647	2.343659	-1.303775	0.8147314	0.7917285	1.539634	-0.5998426	-0.6460628	1.662568	0.8097541	0.4857522	-0.7643853	0.07871664	-1.416949	0.2191119	1.030207	-0.4130267	-0.7723895	0.3834792	-0.6826595	0.9371597	1.605875	0.2053143	1.235995
GSM1167354	-1.022465139	-0.272370242	-1.628954664	-0.887966265	-0.64438169	-0.62898883	-1.198189417	-1.728842732	0.363912112	0.365932327	-0.245281596	-0.555172627	0.53283826	0.599406972	1.111960522	0.81992245	-0.626758921	-0.741014987	1.168324702	0.500885198	0.647457546	0.557936237	-0.5064535	-1.422696	-0.1088567	0.4750759	-0.7589902	0.2848987	0.1478727	0.3110661	0.1944675	-0.4657658	-0.02346716	-0.2163353	0.5913301	0.1189061	-1.563391	-0.3534403	0.1058631	0.5409444	-0.1619706	0.2675225	1.192942	1.715024	0.01317238	1.211241	-0.1488359	-1.759915	1.105761
GSM1167360	0.783783776	1.103675472	-0.059652149	-0.089328687	-0.614020467	-0.605606901	0.053894593	0.093284163	0.932315258	-1.00351644	1.112581974	-0.279466877	-0.095221169	0.337168257	0.79690711	-0.055781742	-0.297772497	-0.503579575	-0.500162314	0.147356522	-1.17268243	1.023688177	-0.7345717	-1.153645	-0.407633	-0.2220586	-0.8668472	-0.3279974	-0.4500774	-0.1687092	-0.1289159	0.1210251	-0.05179258	1.585915	-0.04625274	0.7203853	0.1448441	-0.2229394	-0.4112306	-0.3315869	1.458557	-0.6051716	-0.4153105	0.636629	-0.7487726	-0.9464729	1.16068	-0.02275751	-0.7265587
GSM1167361	0.289878553	0.408998198	-0.536872774	-0.245471887	0.15640136	0.310464002	-0.794180833	-0.436589388	0.007679549	0.493473755	1.188162355	0.418137714	-0.334046594	0.556349965	-0.015759646	-0.250607489	0.05064499	-0.496500331	0.651292957	-0.11863423	-0.178016449	0.506538965	-0.02508539	-1.172482	0.01376862	-0.3907339	-0.1304331	-0.3835039	0.6251986	-0.147421	-1.235136	0.6223997	0.7952315	0.7315375	-0.8750283	-0.3938928	2.504434	-0.9703165	1.224115	-0.3071204	-1.223333	0.7631007	-3.046918	-1.25187	-0.2489027	-0.1274104	-0.3630812	-0.6981498	-0.5382376
GSM1167363	0.141040028	0.242139927	-0.355797259	-0.390478322	-0.235896991	1.143410251	0.624309951	0.111816693	0.645854234	0.214633304	0.837200605	0.067637092	-0.373371813	0.085096819	-0.158737685	-0.099204101	-0.246040155	0.592928801	-0.368468506	0.872943939	-0.268856544	0.855426146	2.526538	-0.800534	-0.002868284	-0.5010627	0.04219029	0.7428184	-0.8072382	0.6289435	0.1254475	0.9364746	1.347212	-0.1367431	-0.2137175	-0.4961475	-0.3130103	-0.08964426	2.087032	-0.7478728	-0.3290184	-0.6979432	-0.6501103	-0.7472445	0.6311437	0.2220896	0.408668	-0.5070292	-0.2488636
GSM1167372	1.715511803	1.04892356	1.645709397	-0.484943196	1.605342843	1.277854174	0.106133915	-0.558721661	1.189055142	1.172172781	0.560717815	-0.196387708	-0.653845239	-0.154274988	-0.023351709	0.303622761	-0.31862399	-0.346739785	0.700743979	1.674487787	-0.165056335	-2.238294867	1.566898	-0.4172736	0.9684975	0.09369593	-0.6930698	0.2282015	0.8601694	1.222463	0.1833721	1.794198	0.5994306	-1.029858	0.4482862	0.3245608	0.9202461	1.695688	0.6518375	0.264224	2.216908	0.5526558	1.307819	-0.3872866	1.257763	0.1103775	-1.069967	2.67897	0.07250935
GSM1167373	1.284755239	-0.2142203	0.178524543	1.380264526	-0.889046027	-0.019756438	1.068584944	-0.697922188	-0.371076693	-1.333859764	-0.491151694	0.820878972	-0.256338579	-0.23087779	-1.011785238	-1.716432835	2.117181066	-1.362892545	-1.45084807	-0.332765874	2.100113343	0.34716382	-1.462633	0.07875065	0.3218991	0.08997412	0.109135	0.997593	-1.363777	-0.9742445	-1.337237	-1.095085	0.2441555	-0.1329963	-0.3530437	0.2188657	-1.137561	-0.05160924	-1.03808	-0.1319233	-0.91601	-0.959491	0.7171793	0.3543879	0.5469588	-0.3775556	-0.1766764	0.5100979	-0.5793569
GSM1167375	1.093895015	2.228694094	0.646093799	0.797364039	1.043497012	1.961679517	0.372451072	-0.092776369	2.147091904	0.706192117	-0.838517513	2.137687586	-1.184637243	-0.941612865	-1.234693048	-1.032851322	1.62958118	0.817796614	-0.59790905	0.496330984	0.886348346	-1.191849078	0.04318908	-0.509126	1.796084	-0.03439323	-0.5785715	1.896012	1.490435	-0.1777751	-2.056455	-0.1565331	1.384174	-0.6245129	1.543444	-0.5203066	1.777166	-0.07164603	-0.1355618	0.4420414	-0.4198396	-0.7252063	0.4513069	-0.4756237	1.913515	-0.242653	-1.16265	-0.3125211	-0.2918894
GSM1167376	-0.490798888	-0.106176494	0.737519018	-1.102107282	0.026976788	0.867603955	0.045562947	-0.859181281	0.519089144	-0.586367409	0.276875486	-0.220806123	0.636855521	-0.634002181	-0.900295722	-0.122400459	-0.154938979	-1.026420004	-0.062554213	-1.104672969	-0.062003003	-0.098755699	-0.5517538	0.5753893	-0.02972935	-0.8731916	-0.6585232	0.2773947	-0.5236547	-0.5595622	-1.213346	0.215841	-0.3757584	-0.6518904	-0.8988798	-0.2303291	0.4298344	-0.5623438	-1.426817	-1.535765	0.2199085	-0.6764199	-1.44019	0.8354455	0.006002039	-1.321531	-1.028916	-0.0474288	-1.132441
GSM1167377	-1.901957311	-0.565963778	-1.431073734	-1.373028018	5.162689329	-0.715872104	0.295233456	-1.049865162	0.212667861	1.323484126	-0.227286182	-0.965992709	0.472314705	0.425353946	-0.385832635	2.258975257	-1.696709272	-0.138162088	1.24199592	0.319950927	1.485270023	0.46653785	0.6364265	-0.004399965	-0.6451767	-0.2083509	-0.3471792	-1.447512	-0.09442399	0.3772756	1.002305	0.2599058	-1.345938	-1.849646	1.40566	0.8941611	-1.156363	0.07908567	-0.2156434	3.32949	0.03512206	-0.008169101	-1.627276	0.6118286	-0.6985111	0.3055601	0.3921862	1.77212	-1.075762
GSM1167378	0.725379165	1.97616499	-0.03113936	0.571738574	-0.206948278	0.148791651	0.415305493	0.355133829	0.677919961	0.051093153	1.134326133	1.724360028	-0.902608939	-1.229520042	-1.045666786	-1.23009726	-0.680527351	-0.533043572	-1.465984954	0.746059251	-0.601761334	-0.995500982	-1.133377	-0.8546283	0.4726834	-0.6961789	-1.198184	1.344227	1.100214	-1.101656	-1.363483	0.4001307	0.8740053	-0.164257	0.4040259	-0.8890288	2.320849	-0.4748234	0.02921164	-0.7255656	-1.177278	-1.081285	-0.5563409	-0.5011849	0.7327368	-0.9160624	-0.5426224	-0.8073479	-1.339546
GSM1167379	0.870480256	1.276516554	-0.449383428	2.118294387	-1.16499283	-0.048388516	-0.349207832	0.09047026	0.772022229	0.573684922	2.113647215	0.846384545	-1.628833947	0.648230037	0.892277977	0.07631914	1.509942215	2.598902464	-0.436299956	0.034988353	0.529482089	1.94951717	1.481904	0.9320276	-0.05098481	1.530899	1.598069	-0.05430298	-0.102063	0.5203037	2.18694	-0.00259949	1.010898	-1.257722	-1.435148	0.6304009	0.8411748	1.259285	-0.6730233	0.5047165	-0.1115256	0.3450229	0.8751477	0.2400396	1.256845	0.8424344	1.717697	1.440873	0.2745857
GSM1167380	0.148403269	-1.011168739	-1.110866321	-0.713737636	-0.375218279	1.300071141	-0.779876592	-0.594411848	-0.252912612	-1.073081004	-0.674550848	-0.823171016	-0.449493229	-0.109283659	0.348072802	-0.867157361	1.626632739	-0.00985181	0.670357676	-0.134992673	0.878637693	-0.242593469	1.37446	2.371039	-0.2289782	1.658758	-0.8816254	-0.6105574	-0.6710751	0.188506	-1.34852	-0.9318942	-0.03696077	-1.136453	1.57139	0.468732	-0.5566821	0.4695923	1.382997	-0.3281108	0.4441763	0.05216795	-0.8891822	0.6155429	-0.7785226	0.6604488	-1.065808	1.402591	-0.5294192
GSM1167381	-0.979941626	-0.310858172	-1.120103025	-1.294494178	-0.786507309	-0.935233858	-1.170945051	-1.398960718	-0.750554922	-0.679408748	-1.747241346	-1.618878085	2.221133158	-0.051060831	-1.002377964	0.548228102	0.450428574	-0.059162657	0.407803319	-0.486506529	-1.396113919	-0.743665729	-0.164384	-0.5925539	-0.03245276	0.08549214	-0.4028772	-0.5121455	-1.640482	-0.6503869	-1.736197	-1.392268	-0.5813061	-0.5049703	0.8926583	0.1365663	-0.9427918	0.1885137	-0.04042246	-1.027679	-1.559581	-0.5245003	0.1414609	0.6386865	-1.210611	-0.8228939	-0.3588218	0.08936858	-1.83457
GSM1167383	-0.233625145	1.822929461	1.020859314	1.055063272	0.234367268	1.558762703	-0.612881452	-0.968007313	0.789978741	1.031086112	1.133372538	1.09361581	-0.770056047	-0.837038708	-0.787233274	-0.075614495	-0.432891627	-0.926818521	-1.103977693	0.20132112	1.122384247	-0.599394292	-0.3388547	-1.485603	1.023776	-0.2337764	-0.6090544	-0.3915985	-0.3214746	-0.4293562	1.562142	-0.2242877	1.525493	0.00726615	1.218992	-0.1129487	1.857764	0.08649322	0.7218508	-0.8892123	-0.836183	1.061277	-0.7033138	0.1592408	0.7254959	-0.9505949	-0.4549758	-0.9060395	-1.280869
GSM1167384	-0.110069605	0.042324047	-0.48176466	-0.14088816	-0.834022526	0.339393739	-0.005774377	-0.926102899	-0.463546278	-1.071180998	-0.336793796	0.108268926	-0.317956574	0.577550097	-0.443433362	-0.716542872	-0.260656961	-0.523806675	-0.570842378	-0.730887184	0.757099022	-0.523380604	0.312237	-0.5034118	1.183387	0.3321735	1.127697	-0.9779563	-0.4416168	0.2311131	-0.2676591	-0.3868965	0.1756799	-1.391898	1.933215	0.7665038	0.07826674	0.7362637	-0.3302758	-0.1913102	-0.45965	0.4476961	-0.750891	0.9731902	0.01666702	-0.08153773	-1.565439	0.1998242	-0.2018595
GSM1167385	0.316749199	0.092090901	1.020951082	-1.081368951	2.504525652	-0.784646151	0.535684204	-1.643146863	0.127273731	-0.672019687	-0.447468666	0.077823441	1.149700389	0.584381268	0.248846957	-0.684027566	0.652225752	0.484452359	0.189933537	-0.741615326	0.511519591	0.384994908	0.04206384	-1.630852	0.5475765	1.184221	0.6046073	-0.9971217	-1.281826	0.8087361	-0.8038944	-0.2688406	-0.3686807	-0.3362215	2.078513	1.240245	-0.4553323	0.2746462	-0.1741935	-0.4582648	1.403532	0.05898092	-0.4497742	0.7271842	1.325204	0.5966636	0.1951588	0.03493814	-0.5335988
GSM1167387	2.48538109	0.69312451	-0.31797764	1.4336033	0.83154837	-1.00893837	-0.03510999	-0.36753814	0.99059916	-0.1674444	0.40408695	0.415446	-0.9144786	1.03431041	0.10717646	-0.58830201	0.23236187	0.52920355	-1.17694319	-0.4063475	0.76528558	0.10565442	0.320297	0.18971	1.463392	-0.03352589	0.09065678	1.451247	1.772517	0.02059282	-0.7085717	0.5133834	1.200702	-0.2093381	0.3989226	2.277205	1.376999	1.498625	-0.7120977	1.145046	1.281557	-0.8641711	-0.6962017	0.6935019	0.9714332	0.1551325	1.172068	0.8248544	-0.408243
GSM1167388	0.917240025	0.015090532	3.145068904	1.576378718	-1.092089604	-0.313102917	-2.234881475	-0.965102839	-0.241122647	1.290279932	0.977727486	0.38387004	-0.383869936	0.655079262	0.495494993	0.783977801	-0.057514725	0.318179037	1.191747544	-0.139769325	-0.535588427	-0.471786229	-0.263817	0.1170953	-0.5811008	-0.1821033	-0.9397028	1.657833	0.7423053	0.7267606	1.773751	1.47846	0.7585611	-0.3478006	-2.352843	0.3498551	-0.2822795	0.4558087	0.4615183	-0.1134233	0.1185985	-0.1432787	0.5847776	-0.398837	0.8670588	0.4809989	-1.061266	0.6984285	-0.2483601
GSM1167389	0.682226268	-0.331604349	-1.349577274	-1.375224357	0.671966378	-0.682137486	-1.305888874	-0.907545602	-0.597654149	0.05419042	-0.928747047	-0.330436527	0.416264168	-0.992273296	-0.31172105	0.113994416	0.0879654	0.393304139	1.540551289	0.436947453	0.296120643	-0.232001084	1.160209	-0.7018203	-0.496103	1.35596	-0.233213	1.056957	-0.6545703	0.8761076	0.01088048	-1.362049	0.2619343	-1.740337	-0.9120873	0.8772814	-0.8654418	0.7344449	-1.016259	-0.5520666	-0.288457	-0.7715995	-0.6113042	0.9185335	-0.3633683	1.052718	0.9009752	0.5794297	-0.4064881
GSM1167390	0.529767914	1.181269773	-0.689924267	-0.105280165	-0.174224302	0.341731144	0.513439647	-1.322918502	0.043793983	-0.992990384	0.207366991	1.018488287	-0.837954801	-1.449735643	-1.040243464	-0.260276497	1.421273175	-1.249270409	-1.107982154	1.247682222	1.199958598	-0.722479163	0.4574015	-0.4702414	0.4979225	-1.068107	-1.045686	-0.1430432	0.2623373	-1.697424	-1.294034	-0.5933853	-0.7421481	-0.3303883	-0.5622117	-1.063148	0.1842299	-1.404611	-0.5324271	-1.277906	-1.797988	-1.200389	-1.527329	-0.1273876	-0.4792965	-1.602553	-1.616857	0.9168405	-1.538592
GSM1167391	1.449459415	-0.175034729	-0.89160252	0.612228365	-0.503255199	-0.485361868	-0.970755141	-1.229891124	-0.013516276	1.093153398	2.427360009	0.022391664	-0.612650635	0.627427103	1.947543123	0.765764104	1.495378168	0.02838064	0.596381556	0.191281939	0.201728108	-0.003252322	0.1797697	0.4173344	-0.2969319	1.686318	-0.8273665	0.5644302	1.016907	0.1741933	0.1058922	0.06629466	-0.3269322	-2.16849	0.5261218	0.6805909	0.2134453	0.4693305	-1.764684	2.505333	0.9922648	-0.3375381	0.2671871	1.591971	1.872177	0.5715579	0.1530559	0.7858119	-0.4059444
GSM1167393	0.083738706	-0.175547236	0.029298771	-1.182114989	1.412450323	1.882260817	-0.437080074	1.069927568	2.13990902	-1.024128822	0.944160445	-0.232130063	-1.054591229	-1.911861129	-0.949687154	-1.180703717	0.432283985	-0.338405562	-0.669331813	-0.215332949	0.077485437	-1.908181436	-0.1288866	-0.5881252	-0.2553202	-1.750545	-1.413015	2.052195	0.7624927	-1.352857	-2.015819	-0.5305185	1.533524	0.6852207	0.202384	-1.567456	0.2774081	-1.311435	0.4894732	-1.514181	-0.3924515	-1.059848	0.7282028	-1.068099	0.8847462	-1.337719	-2.2549	-0.2248813	-1.435477
GSM1167396	0.979671097	-0.470845872	0.301579888	1.445777662	-0.504349585	0.255923058	0.38692876	0.56992511	-0.384063739	0.108937138	1.361427368	2.454363905	0.344625147	-0.027093319	0.609978457	0.330223272	0.349371359	0.243833721	0.276058068	-0.300180657	2.033494361	-0.041259987	2.648706	0.1213457	-0.003380187	0.4369265	-0.1722923	0.07807721	0.6524364	0.6631714	0.2939401	-1.011707	0.6649119	0.4887751	0.2783814	0.01735267	1.038987	0.2036583	0.5200118	-0.08359331	-0.2153321	-1.951517	-0.6277444	0.1433994	0.8189745	0.9906391	1.424854	-0.3141466	-0.3493808
GSM1167398	1.061549777	2.607831881	-0.421360105	0.617993908	0.18665323	0.748447576	0.167300204	1.778382793	1.217588179	0.828603394	0.672950755	-0.541831175	-1.359539128	0.920962187	1.170828054	2.296543525	-1.568845785	0.878017664	0.298560845	1.67877298	-1.336623957	1.095783348	-0.2225278	0.2904115	0.2596004	0.9713674	1.654478	-0.3614513	-0.5127085	1.203895	1.604795	2.212025	0.4052481	-0.3133205	1.210641	1.491525	0.3470602	0.8274836	0.7114085	0.7917286	0.8205357	0.3450229	1.638886	0.4761135	-0.233579	1.899424	1.249248	0.7287064	1.987235
GSM1167399	-1.2344578	0.81792835	1.22542239	1.39294315	-0.39720714	0.39218699	1.09655508	1.74234169	-0.60987952	-1.78836848	-1.35839405	-0.29373499	0.13456753	-1.90879785	-1.05990488	-2.0691027	-0.3285629	-0.70784245	0.56292533	-1.13452668	-1.40056769	-1.21491091	-1.147938	0.1240257	0.9814792	-1.774556	-1.293344	-0.08315199	0.7742626	-1.723502	-0.733767	0.03049055	1.988464	0.818094	-0.664951	-0.7776784	-0.03354126	-1.948839	-0.7837282	-1.218716	-0.382426	0.3936672	-1.196583	-1.659442	-0.5369192	-1.630654	-0.8831744	-0.2999847	-0.5197429
GSM1167400	0.760223997	0.180531208	-0.93143456	0.697431634	-0.582430648	0.471096376	0.715315585	0.720747525	-1.035348751	-0.2489816	-0.265134227	0.293893068	0.362893672	-0.14895301	-0.22872976	-0.68798092	1.231733644	-0.432160608	-1.519883587	-0.499458264	-0.735182436	-0.168742926	-0.6065207	-1.359704	-1.424468	-1.097305	0.3837703	-0.6219152	-0.9071316	-0.8853155	-0.3856517	0.3654668	-0.5653594	0.9082948	-0.4184988	-0.2490917	0.1088924	-0.839452	-0.4826812	-0.6875922	-0.990681	-1.54444	-1.972886	0.3868614	-1.005158	-0.3924945	-0.4852854	-0.4507804	0.2281871
GSM1167401	-0.03153368	0.05625782	-1.1122618	-0.45300041	-0.99537493	-0.11907966	-0.13882818	0.93315911	-0.41215858	-1.06061248	-0.14686042	0.54710774	0.06787401	-0.39247583	2.09890837	1.30356143	-0.97522266	0.45439991	-1.24399765	0.62490661	-0.75127296	0.6398289	-1.050145	-1.17063	-1.978065	-0.4415194	1.849981	-0.6222228	-0.6760883	0.4122986	0.2751765	-0.4399817	-0.5370272	-0.1067839	0.366837	1.780056	-0.723858	-0.1345803	-1.322062	0.3672142	1.762931	-1.248934	0.2120111	0.8354455	-0.9376443	-0.01203447	-0.4610312	-0.2221862	1.098743
GSM1167402	1.088481219	0.27087306	-0.706548439	0.190892268	-0.682792186	-0.007905127	0.04234075	0.806906526	0.084294887	0.307122585	0.466067629	1.241667413	-1.35215176	-0.041525131	0.048594867	-0.047	0.231287469	-0.760984249	0.274117196	2.285269352	-0.430239923	-0.755637934	1.044488	-0.4994201	-0.2489809	-0.7212484	0.2728153	0.8097438	0.8788793	0.7048271	-1.080678	0.3972245	-0.008246116	-0.6739224	0.1454618	0.7992105	0.4439196	-0.2144195	-0.3473017	-0.04885539	-0.8485804	-0.8609235	-1.099084	0.3383216	0.2867791	0.641655	1.854038	-0.9829399	0.4144084
GSM1167403	0.722796847	0.12018341	1.496066806	0.640734598	0.078616883	1.58886977	1.459471606	1.975428828	0.686926247	-0.777726812	-0.925415649	0.659211609	-0.371257446	-2.425357055	-1.530300505	-1.65212154	0.596885117	-0.888841984	-0.03799321	-0.697041944	-0.869389157	-1.124085982	0.3997546	-0.03249097	0.2612358	-1.085137	-1.268253	1.831095	0.9520207	-1.923126	-0.57133	0.2507698	2.24179	1.453107	-1.039797	-2.377692	0.575501	-1.962628	0.5465751	-1.577543	-0.8156928	0.01617549	-0.1835045	-2.729492	0.9090496	-1.885469	-0.7911333	-0.8539476	-0.3299583
GSM1167404	-0.326779908	-0.516930144	-0.050699917	-0.609532484	-1.181991071	0.673853507	1.833001127	0.795949859	-0.225659745	-0.471163001	-1.437546419	0.270006512	0.093607302	-1.01753269	0.75783585	-0.938511373	-1.356707141	-0.759208776	-1.993795458	1.570509029	-1.339398959	-0.077812489	-0.5170358	-0.7018203	-2.022504	-1.013706	0.5691963	-0.1593628	-1.726463	0.4728188	-0.9071268	-0.3945278	-0.04368897	0.1587323	1.430299	-0.5654478	-0.07518066	-1.156052	0.4270134	-0.9324978	0.1889572	-0.7619204	-0.444019	0.5542697	-0.9470444	-0.9118997	0.000401316	-0.5232816	-0.1965641
GSM1167406	-1.310646119	0.995056217	0.274179195	-0.160141265	-1.116760172	-0.955088284	-0.027411129	-0.304622119	0.135213307	0.384158402	0.371934839	-0.573969619	-1.111693213	0.092378245	1.502032732	0.05836529	0.27470587	0.944256237	0.043877156	0.695641508	-0.539172587	0.714217584	0.06744521	2.572712	-0.1104105	1.215645	1.809886	1.148949	0.4466697	1.05965	0.0459594	1.37334	1.058406	-0.9308805	-1.33515	0.1963223	-0.03425993	-0.02384719	0.5638196	1.532279	0.8058576	1.214146	-0.3513548	0.8354455	0.7212576	0.9838191	1.565162	0.9891981	2.663114
GSM1167410	-0.48268816	0.458388133	-1.100445602	-0.31901944	0.451705843	0.646461791	1.766234163	0.959136391	0.070038971	-0.347807884	-1.581853466	0.507638786	-0.740423981	0.033976279	0.389675078	-0.630313094	-0.620881227	-0.56971405	-1.10228117	0.199756366	-0.41850881	0.126417658	-0.7411457	-0.9303812	-1.196407	-0.4714989	-0.6879101	0.1059755	-0.1255192	0.3419991	-0.6111144	-0.1210941	0.04331266	1.835184	1.08703	0.4432977	0.7243914	-1.959537	-0.4068162	-0.706925	0.3022579	-0.3630886	-1.549583	1.099779	-1.000151	-0.6193995	0.185489	-0.94541	-0.5044584
GSM1167414	-0.714021294	-0.785990953	-0.159197299	-0.123930581	-0.058556226	-0.146438557	0.434200183	0.270403425	-0.176158691	-1.383677703	-0.314954377	1.773177905	1.236019686	-1.92005247	-1.257819721	-1.454650785	0.577617134	-1.034344092	-0.790164336	-2.380232915	-0.439955819	-0.929009479	-0.811363	0.0226895	-0.4849957	-1.122035	-1.353152	0.9719571	-0.4385639	-2.288171	-0.9454082	-1.142554	-0.6760289	1.201065	-1.205238	-1.832405	1.4743	-1.817469	-0.0347754	-1.014014	-1.312369	-0.04993501	0.4274694	-1.530049	-0.4646516	-1.94284	-0.9216976	-1.22157	-0.9320252
GSM1167416	0.801942716	-0.199681767	0.841728594	2.784228302	-0.397431655	0.404719882	-0.836657803	0.239570488	0.180144786	1.368544527	-0.390035916	0.754445921	-0.68773357	0.562934259	-0.478209155	0.597266305	2.096659155	0.234678752	2.326737003	-0.096606964	0.279268645	1.811327693	1.948175	2.55655	0.8051808	1.619783	0.250946	1.272239	0.9629525	1.559159	1.329585	0.07763163	1.546928	-0.7302981	-0.8420615	0.4497386	0.1977558	0.808725	1.805645	0.4080498	0.1754224	1.044611	0.7131673	-0.3430978	0.3477071	0.9664328	1.318597	-0.5273049	1.353808
GSM1167419	-1.826585252	-1.088390979	0.79042728	-0.427780362	1.047036999	-2.070793296	0.981061008	-0.24486523	0.719158555	1.597905395	-2.007480005	-1.465996663	1.658729581	0.768114978	1.814426852	-0.173497036	-0.828276534	-0.091856628	0.236592742	-0.983325017	0.32388861	0.715653962	-0.7849033	1.11996	0.1974969	0.1344359	0.9545208	-1.061085	-1.649416	0.7499574	1.404595	-0.661031	0.3040461	1.537953	0.5711962	-0.966922	-1.341275	0.9527786	0.8785311	0.1502012	1.522441	-0.7078597	0.794047	-1.01691	0.5475713	0.6649067	0.3137936	0.4380018	1.42048
GSM1167420	0.29059913	-0.878282986	0.248149344	-0.864462823	-0.825563998	-0.747514101	-0.195655186	-0.38693492	0.2482185	0.483373729	-0.358368683	-0.342829571	0.763138825	0.983763896	-0.030948638	0.373173687	0.868403342	0.40950365	0.042841881	-1.264479924	-0.611520521	-0.767853526	1.695676	-0.698738	-0.3759857	0.7028462	1.059712	-1.422487	0.3413867	1.003179	0.05953019	-0.2682215	-1.171545	-0.6660155	-1.138815	-0.9483345	-1.164116	1.515891	0.3207352	0.5905399	0.6579487	0.4444784	0.1285686	-1.036443	-1.038889	0.6771186	-0.05887056	-0.3665822	0.7769234
GSM1167422	1.248869905	1.711337903	-0.034627423	-1.229210609	0.363539166	-0.539675684	1.016773027	-0.244153126	2.356745143	0.52206287	-0.446735715	-1.093979916	-0.092104559	0.740114298	-0.078486365	-0.43013903	0.307089031	0.623069446	-1.11120426	1.277120975	-1.790708723	-0.237830382	0.1335127	-0.3328746	0.967888	0.486388	0.7372323	-0.5869382	-0.09620773	1.050698	0.5283299	1.350211	-0.2258228	-0.273521	-0.1843362	-0.8392502	-0.5240549	0.4474598	-1.123346	0.7887798	0.4584439	0.3212579	0.01602014	0.03408585	-0.5775968	-0.2280592	-0.230413	-1.343902	0.8920323
GSM1167424	1.717345637	-0.249783008	0.248950124	0.232919529	0.330531027	1.362382986	-0.085702129	0.564973598	0.731280881	0.739359326	0.876798138	0.924228018	-0.596015889	1.42924935	-0.342601268	0.494642234	-0.385035495	0.040060501	-0.762988885	-0.284094028	0.297371787	-0.489913311	1.480255	1.705192	2.157668	-0.1831583	0.1890979	-0.2460815	1.046508	0.211901	0.311231	2.004506	-0.001255956	-0.1894862	0.09867261	-1.414329	0.8472104	0.4196826	0.1634606	0.4803609	1.079953	0.3614103	0.08005413	0.3075328	1.062041	-0.1068544	-0.3315757	0.4252267	0.2984818
GSM1167428	-1.204704351	-0.482240434	-0.05717351	-0.950373722	-0.291661129	-0.63029354	1.183020206	0.662521874	-0.311923482	0.286389654	-1.392475092	-1.09988602	1.733672569	-0.720726157	-0.46363581	-0.748295433	-0.200758339	-0.236316778	-0.655064621	-0.702513145	0.16225167	-0.240749221	1.751838	-0.7519585	-0.0811306	-0.5182016	0.1151813	-0.3984594	0.3393121	-0.2201088	-0.7721705	-0.9893432	-0.7242048	-0.02504063	-0.7640268	-0.3792998	-0.5890204	-0.527461	1.748782	-0.05212732	0.02047561	0.09139862	0.4812633	-1.313134	0.2368894	-0.8530344	-0.5372429	-2.055223	0.3803445
GSM1167429	-0.845627263	-0.814706929	2.92870459	0.197617273	0.357126923	-2.223040318	-1.319511755	-0.659840732	-0.604593647	-0.516779557	0.189270931	-1.221751666	-0.817624476	1.855399568	0.39932524	1.539220681	-2.153709928	-0.212217276	1.716952178	-0.951692397	-0.860424267	0.061298154	-0.1248807	0.9194633	-0.6921562	0.7637372	0.8927442	-1.245051	0.891904	1.083789	1.876666	2.054011	-0.5105693	0.118808	1.151153	0.7561448	-1.163336	1.922774	-0.06335988	0.3275305	0.8039586	1.53496	-0.5167991	0.9441783	1.188052	0.7127475	0.2749043	1.139655	-0.3299583
GSM1167433	-0.51778963	-0.225448881	-0.248146462	0.112258487	-0.538766919	-0.020333513	0.54031212	-0.013142162	-0.876805409	0.518310805	-0.394553622	-0.621419946	0.217604502	-0.056734851	-0.909887033	-0.992244799	0.155672284	-0.205193454	0.659757354	0.435143802	-0.301677866	0.306036646	0.1391659	-1.04945	0.0817806	-0.9970002	0.1404721	0.3517104	0.1352147	-0.5891069	-0.02060851	-0.2649222	0.5161503	-0.4890346	-0.4836638	0.3128831	-0.8825248	0.3369964	0.09735902	1.385613	-0.6107892	1.373344	0.05297949	0.2051571	-0.06256068	0.003326263	-1.099214	-1.046878	-0.09490568
GSM1167434	0.47339348	2.70935184	1.11811204	1.91753099	0.58472259	0.52745902	-0.89124925	0.66070705	1.2046917	1.32545126	0.58544475	0.57059401	-1.07991336	0.75690076	1.46429491	0.89367218	-0.02755342	1.71861201	1.48504937	1.43397438	-0.63983232	1.12735373	-0.01815187	-0.1976977	1.579647	1.664341	-0.186115	0.4864236	1.698951	1.826715	-0.2354821	1.03035	1.016937	-0.411132	-0.9537494	1.734283	0.8627173	1.719602	-0.7398726	0.903169	1.263693	0.7747972	1.602834	1.522928	1.857343	1.389059	0.6707974	0.5141462	1.238955
GSM1167435	-0.620789289	-0.891260855	-0.907658924	-0.854630931	-0.244140117	-0.775942702	0.359343016	0.309399175	-0.107951713	-0.515794624	-0.871915979	-1.562163124	0.774027264	1.071638271	0.649070764	1.160600765	-0.224019358	-0.690038067	0.435001809	-1.529241177	0.661249861	0.036830982	-0.8772331	0.5224451	0.228489	0.2228675	0.8368767	-0.5308857	-0.8014416	0.1257017	1.52364	0.2849987	-0.8951087	-0.8194586	-1.342808	-0.4980251	-0.8567976	0.1546149	1.137853	0.3324546	0.1628908	0.3128351	0.08761946	-0.2145843	-0.1762038	0.345909	-1.750809	-0.2783329	0.3969797
GSM1167436	-0.522175383	-0.971814892	-0.461429248	-0.750960781	0.067204087	0.534862652	0.97796648	-0.05819731	-1.093193862	-1.439035381	-1.22481993	-0.560602931	0.357368507	-0.46438806	-0.79595777	-0.218829974	0.378012614	-0.087942299	1.183099352	-1.073237252	0.274445409	-0.849267893	-0.55342	0.7109651	-0.06855218	-0.2793968	-0.2082721	0.09914481	-1.470493	-0.7436011	0.4271134	-1.159733	-0.1319447	1.057657	0.0109964	-0.04368784	-0.8077363	-0.8159195	0.3221179	-1.296591	-0.791064	0.4664	-1.000236	-1.161894	0.2000272	-0.4987309	0.7611298	-0.1368556	-1.102839
GSM1167437	-1.436129674	-0.801068526	0.203948322	1.059500019	-0.394967826	-0.63210138	1.41829211	-0.077358833	-1.703664212	-1.962866195	-1.878731718	-0.774846194	0.476764083	-1.980408248	-1.481390859	-1.092984206	-0.458181198	-1.042550116	-0.127238576	-1.145474066	-1.442909897	-0.248061179	-1.196201	-0.1527709	-1.422612	-1.586891	-1.536606	0.2137889	-0.7139142	-2.176582	0.005527046	-1.36779	0.1719347	1.64809	1.925321	-1.698631	0.3682011	-1.795279	2.861501	-1.109582	-1.415429	-0.5802885	0.6466879	-3.186898	2.152794	-1.568016	-0.4311526	-1.342876	-1.228365
GSM1167439	0.062142325	-0.827188749	-0.170147382	-0.501692256	2.5422709	1.137934063	0.576283641	0.280693174	-0.099782118	0.340024041	-0.567914094	-0.823171016	-0.727370104	1.172017108	1.116900064	0.256927733	-0.120631417	5.056653744	2.074892822	0.853214298	-0.197811325	2.235220605	1.4133	1.961294	1.608683	1.623313	-1.346043	-0.2712151	0.7367689	0.5098081	1.291894	-0.4700544	0.7009218	-0.6184795	-0.488031	1.457955	-1.591329	0.2161383	2.024924	0.971282	-1.067143	2.085055	0.2925299	0.1117705	-0.1976388	1.615057	1.124398	-0.331548	0.873735
GSM1167441	-0.283050949	0.081236168	-0.51330222	-0.425856445	0.76835299	2.497219846	0.141646107	2.649230452	0.370156264	2.205038482	-0.730341042	1.204113128	-0.153041303	0.854308492	0.561506108	-0.526973067	-1.434931246	0.664792118	2.104213835	-0.351778922	1.215020611	0.656737353	-0.02763187	0.06644916	1.164825	3.397112	0.1881194	1.429643	2.155763	1.683819	1.871246	1.437198	0.8572002	0.2537347	1.380938	1.013277	1.04577	1.932539	1.947632	0.5812649	1.262233	-0.1038667	2.680172	0.8008159	1.422752	2.021943	0.2683044	0.8156532	-0.02442037
GSM1167443	1.281792203	0.138479865	0.25445504	0.308912829	0.511439113	0.61240708	0.626555228	2.807068374	0.146282789	0.071271287	0.254703106	0.6485097	-1.306028087	-1.498055776	-2.123623103	-1.081027449	0.388267402	-1.210824461	-0.445109978	0.347622238	-1.952643312	-1.493202044	2.750694	0.08442514	0.5475718	-0.6122969	-1.441405	2.162439	0.7158835	-0.9453804	-0.1308694	0.9117057	1.057553	1.136167	0.007198701	-1.477735	1.920276	-0.03540485	1.154521	-1.104754	-1.62378	-0.8043295	-0.03972668	-1.303562	0.0244221	-1.347248	-0.9019329	0.1440784	-0.8227943
GSM1167444	0.617315533	-0.80442566	-0.004065564	0.083645192	0.379731317	-0.900567988	-1.823853983	-0.70648968	-1.909529006	-1.131903075	0.835793255	-0.320084237	0.591101815	1.532165787	0.388396303	1.883387359	-0.088330822	-0.090398272	1.193356183	-0.778922236	-1.095502084	1.318729063	0.4861562	-1.248482	0.1715658	1.12513	-0.1863978	-0.8420046	0.8840183	0.2519593	0.1973949	-0.8366551	-1.608868	1.507202	-0.5686877	0.9420652	-0.3590057	1.227855	-0.4159112	0.9233063	2.204096	1.378532	1.469007	1.197439	1.078961	1.858393	-1.094711	1.647143	2.6933
GSM1167445	-0.618227404	-0.692936443	0.104729559	-0.5727553	0.410030411	-0.49358064	-2.181937213	0.578902668	-0.392538465	1.364804793	1.044443823	-0.670552431	0.123622831	1.12750936	-0.933006922	1.736598579	0.587469021	0.131928263	0.569659976	-0.784440019	-0.25827952	0.583005012	0.2847203	0.07055586	0.9000517	1.972927	-0.6571641	-0.6342555	0.7618197	0.7649252	0.6481901	0.5190419	-0.9353915	-1.011416	0.1555667	0.9168481	-0.000564472	0.2862315	-0.06077619	1.145046	0.5760874	-0.885513	-0.02876757	-0.8864574	-0.4471509	0.3969981	-0.6257917	-0.4106747	1.445313
GSM1167449	-0.799397213	-1.278182311	-0.992124596	-1.14158628	-1.351594057	-0.821203052	0.835007392	0.181021653	-1.629718707	-1.083898841	-1.23146916	-0.488133804	2.762069877	-0.667154768	-1.496160608	-0.327606133	0.278251809	-1.19877013	-0.800184321	0.010682594	0.823567684	-0.910931971	-1.046109	0.2535366	-0.9790879	-0.3702478	-1.566397	-0.4232622	-1.004291	-1.678965	-1.225913	-0.6716422	-1.371086	1.322765	0.1202593	-0.8899918	-0.5184366	-1.442213	0.3658411	-0.6899894	-1.498242	0.9699372	-0.4153105	-0.2634135	-0.9816506	-1.127755	0.3800389	-1.032635	-1.134517
GSM1167451	-1.118406532	-2.009593639	-0.806580252	-0.57127901	-0.097855657	-1.748519094	0.346803916	-0.657210066	-1.383089724	-0.593408524	-1.741885853	-0.697676921	0.862462025	-0.46757991	-1.118633758	-0.298410523	1.272264243	-0.959061398	-0.494558319	-0.801655002	1.866204279	-1.484370319	-0.7946335	0.2998089	-0.7356813	-0.6472136	-0.8894173	-1.138783	0.5329922	-1.605618	-0.6830998	-1.413219	-2.381199	0.8090598	-0.4890551	-1.504285	-0.2826725	-1.481582	-0.4903422	-0.4094738	-1.98159	0.4001848	0.7171793	-0.4953786	-0.2821914	-1.509611	-0.4646954	-0.1806309	-1.511433
GSM1167453	0.413205859	-0.060229306	0.329215888	-1.108112539	-0.695442696	-0.337067976	-2.555509759	-1.486460038	1.119832726	1.016331279	1.46037282	2.11154053	-1.185436228	0.055313096	0.727740253	1.284046828	-1.19010555	-0.925851266	-0.189835239	-1.183398418	2.248525038	0.84907247	-0.1655744	-0.2239116	-0.1178657	-0.07742381	0.108126	0.2931157	-0.3523095	0.6174535	-0.9185781	1.80935	-0.9361944	0.2702955	-1.534135	-0.07107083	1.456985	0.1068727	-1.021371	-0.7406732	-0.446027	0.4349002	-0.9341602	2.401878	-2.311491	0.9340035	1.186797	-1.02232	0.2500975
GSM1167454	-0.544366266	-1.011310381	-1.423786114	-1.152914905	-0.680095566	-1.58499651	0.686311622	-0.211849498	-0.473580671	-0.746073304	-1.053898008	-0.131829728	1.350712422	-0.134121117	0.203588402	-0.927761714	-1.84348478	0.571524799	-0.634153875	-1.051089111	0.742944222	-1.130034978	-0.07057371	-0.9303812	-0.3604685	-0.7058757	-0.3762477	-1.533164	-0.9220542	-0.8543241	0.1012404	-1.748902	-1.371663	1.259762	0.7711297	-0.002626117	-0.6562519	-0.5140871	0.4982348	-0.7208064	0.6844007	3.139753	0.08005413	0.343367	-0.5277886	-0.686824	0.3646593	-0.1182217	-1.141103
GSM1167455	0.327333608	-0.885325025	-0.894978705	0.75016711	-0.924074765	-0.034957829	0.853437209	1.751419795	-0.688280483	-0.074327722	-0.155210063	-0.687530311	0.982942664	0.844541325	0.388669016	-0.200693776	0.573097517	1.251857085	0.420515987	-1.367610821	0.087317789	0.604786378	-0.7158055	0.3131136	-0.1239174	0.668566	0.9390324	-0.5533594	-2.419129	0.4751622	0.7915852	-1.485466	-0.006837595	0.02602742	0.5388248	0.7541813	-0.2398282	0.6256503	0.323564	1.759137	-0.4802794	0.02708298	0.547004	-1.046461	-0.6532606	0.2371592	0.8274794	-0.5092041	0.7001345
GSM1167457	-1.231928311	-1.489772665	1.152448436	-0.794002472	0.164087767	-1.391444662	-0.572989742	-0.267854948	-2.043635779	0.749330584	0.112139961	-1.89840809	1.245249408	0.150437306	0.188723692	0.833834889	0.410775038	0.193508384	0.931912655	-1.481650205	2.126863877	-0.507231433	-0.3806184	1.400305	0.6180289	-0.3158813	-0.6554669	-0.6882086	-2.031891	0.3689077	-0.5772694	1.398869	-0.9209234	-1.179942	-0.4036891	0.1957986	-0.9612536	0.6430059	-0.4263428	-0.3134669	0.5239372	2.148849	-0.0881152	0.2222523	0.8973838	0.8457899	-1.291128	0.9733793	0.8951875
GSM1167458	0.340480401	0.690260734	-0.720070137	0.162756434	-0.454013475	-0.568856289	0.184062022	0.111220895	-0.715346919	0.13572488	0.854865852	0.026278701	-0.244963069	0.848850557	-1.036446042	0.664099523	0.426621789	-0.59420489	-1.050298226	0.951063216	0.25896206	0.331494539	-0.4628943	1.931077	0.4634425	-0.3177044	0.6376901	0.1239827	-0.03081375	0.2713154	0.339479	0.159335	-0.2090645	0.7605348	-0.4783245	-0.0164471	1.247519	1.392093	-1.329749	-0.005194019	0.4236726	-0.1873536	-0.831186	0.1763209	-0.3222152	0.1322209	-0.2659311	2.591493	0.3603823
GSM1167461	0.230411514	0.218938941	-1.034751288	-0.434457059	1.286356973	0.158078928	-0.274073135	-0.828509437	1.746963058	-0.290880341	1.788874316	0.084622145	-0.602221238	-0.233089512	-0.033610575	0.449412948	1.662728688	-0.254405986	0.489871953	-0.682432191	0.116246698	0.087366189	-0.03570824	0.2426887	0.6598078	0.6832814	0.03778595	0.6856179	0.9815107	0.4792429	0.9326925	0.6039224	0.09881035	-1.706344	-0.006021799	0.1455636	1.038201	-0.5513308	-1.313909	-0.635605	-0.1086627	0.4499415	0.3900288	0.362719	-0.4108983	0.9760721	1.534755	0.8483396	1.225816
GSM1167462	-1.3513642	-1.26123805	-0.67517427	-0.87714796	-1.5390983	-1.58117714	-1.36484457	-0.40609749	-1.30805197	-0.35273941	0.78661918	-0.51326073	2.69262203	0.40487729	-0.11873637	0.98421761	0.44863094	0.03509939	0.49975155	-0.03380566	1.81755099	0.29099299	-0.3416472	-0.755105	-0.43731	0.3295838	-0.5331877	-1.389449	-0.1362042	-0.7755822	0.4495494	-1.342574	-2.048548	0.877035	-0.171854	-0.827963	-0.982951	-0.3161591	-0.823866	-0.04999651	-0.7601214	1.624957	0.1992278	0.1249412	-0.5122659	0.3721134	0.454283	0.02059764	-0.7014462
GSM1167465	-0.381347921	-0.472473666	0.188977978	0.134926791	0.177704256	1.032314443	0.555541946	0.516838199	0.13100123	-1.291058284	-0.862879271	0.063452576	0.45097692	-1.452693184	-1.488185722	-0.69778285	0.647528325	-0.947264907	-1.102516414	-0.483448342	-0.130756143	-1.893455576	-0.7910317	-0.5326861	-0.09704654	-1.174478	-0.5432405	1.490878	0.3812728	-1.780675	-1.164294	-0.4460083	0.1128575	0.2224421	-1.559775	-1.799168	-0.1598437	-1.007674	-0.5762932	-1.136441	-1.238078	-0.5368605	-0.06718461	-0.9941657	-0.5236414	-1.629656	-0.6985383	-0.5798005	-0.9946111
GSM1167466	0.097860222	-0.497528177	0.574359718	-0.971359945	0.061910254	-0.795172603	0.419585104	0.177238694	-0.976875525	-2.063108236	-0.353310939	0.008170426	0.310742801	-0.027511554	-0.646467296	-0.159234535	0.439568406	-0.655789832	0.117755214	1.053675521	0.287889901	-0.430773865	-0.229459	0.00941438	-0.3340382	-0.911029	0.3538979	-0.7894735	-0.1897736	-0.6371304	0.1207827	-0.7625183	-1.213906	0.5759335	0.2900646	-0.6305629	-0.4807955	-0.2490255	-1.27831	-0.6054545	-0.0124379	1.035724	-0.5726746	0.2755995	-0.6999737	-0.8735042	0.1552526	0.000408344	-0.7634112
GSM1167468	0.49353973	0.9606849	0.55086358	-0.20399598	0.3353808	1.62400316	-0.0194722	2.30438717	2.86871193	0.47441617	1.0774825	2.63808455	-1.26845485	-1.41247462	-0.61734973	-0.60892342	0.33934337	-0.33130656	-0.25648834	1.78007549	-1.33076573	-0.71489988	0.1831984	-0.5690235	1.544715	-0.2712952	-0.6486884	2.318123	-0.3540088	-0.9029665	-0.9137505	2.094382	0.7151828	0.6807539	1.019308	-2.068489	2.437434	-0.7829299	0.3812656	-0.8877493	-0.2879036	-0.8489728	0.2661268	0.4690342	0.9196814	-1.038508	-0.7698176	-2.704746	-1.043325
GSM1167469	-1.613790284	-1.624713335	-0.141174852	0.119737611	-0.148779131	-0.586080448	0.715315585	-0.674802497	-1.146029606	-0.898620276	-0.551992749	-0.354241889	0.557201713	-1.98505852	-0.867118498	-0.91473798	0.131868925	-1.197489129	-0.446405681	-0.68382398	-0.197354976	-0.808001968	-0.9903029	0.3089638	-1.145964	-1.35736	-0.5164134	-0.9190961	0.4655111	-1.809142	-0.01572118	-0.9015205	-2.087934	1.224856	-1.594017	-1.242067	-0.03707828	-1.346799	-1.372621	-0.7399567	-0.7393511	-0.1340427	-0.9561288	-0.238103	-1.274342	-1.634486	-1.261564	-0.7842521	-0.2552518
GSM1167473	-1.51384236	-0.79257714	0.35998529	-0.56918913	0.23462823	0.19164288	0.67672829	-1.0933445	-1.50852636	0.54959034	-0.16681968	1.58190032	-0.16951625	0.2337854	1.66235539	0.27210749	-1.75375025	1.24500098	-2.18257786	2.44230929	-1.41385418	0.7906152	-2.595723	-0.8027779	-4.521042	-0.0743881	3.003872	-1.148148	-1.570901	0.9411685	1.192285	0.5759874	-1.995522	-1.437967	1.49501	1.700951	-0.9016093	-0.3145279	-1.83597	0.7367439	-0.6589841	-1.30897	1.789533	0.5907362	-3.15309	-0.2195568	-0.144769	-0.03162503	1.427305
GSM340605	-1.487886	-0.9255397	-1.458569	0.1662023	-1.107111	-1.83921	-0.3495735	-0.592791	0.7104692	-1.245164	0.5266181	-2.597585	-2.193653	-2.067957	-0.8065827	0.8236602	-3.042246	-0.9204398	1.542009	-3.193693	-0.8617809	-2.06986	-2.567741	-1.345533	-0.8738769	-1.978032	-1.339274	-2.702261	0.2761139	-1.73581	-3.816175	-0.1079829	-0.615139	-1.60092	-3.027775	-2.695223	-3.666656	-1.121383	-3.104928	0.0720332	-0.450445	-1.894367	-1.061112	-0.4061449	-1.738199	-1.120893	0.3227963	-0.7305531	-0.748036
GSM340606	-1.99768	-0.2869193	-5.467845	0.4781985	-2.111424	-5.585507	-6.49246	-1.377367	1.023952	-4.030912	-4.827913	-5.10172	-2.220862	-2.718757	-1.408364	-1.507355	-3.569592	0.2062113	0.4164637	-6.894633	-1.41292	-2.392816	-2.668634	-1.240372	-1.628573	-1.45165	-1.07584	-2.200762	0.1616446	-1.717987	-3.304881	-0.9407968	-0.3145918	-4.043408	-7.373409	-5.525934	-4.23828	-0.8833238	-3.161789	-5.606584	-3.379164	-5.312206	-1.409493	-8.896267	-2.064928	-0.8765165	-9.016985	-6.98606	-2.90799
GSM340607	0.031502467	0.676246157	-0.921612627	1.403428523	0.566743456	-0.320974598	0.688488807	0.714836332	0.217854239	0.33385406	-0.244322177	0.54115926	0.676828394	-0.226332385	-0.25109272	0.21932297	0.423170452	-1.002378007	-1.155419127	-0.766013146	0.579659445	-0.643466927	1.943604	-0.02349085	0.1940894	-0.144769	-0.5628348	1.349854	1.134634	-0.639688	-1.046667	-0.8019944	-0.1247726	1.534707	0.3460505	-1.083896	1.466969	-0.2531663	0.406208	-0.2416113	-1.039059	-0.122154	0.179997	0.5916258	0.399543	-0.3572159	-0.1923475	-0.9867513	0.1776585
GSM340608	-0.4383084	-0.9883549	-0.1102116	0.1769608	-0.5491595	-0.3209746	0.7251263	0.3879294	-1.901882	-0.487749	-0.2303051	0.6955237	1.016933	-0.3786472	-0.5056923	-0.9749625	0.3603912	-0.9818934	-0.709082	0.0998029	0.66445	-0.7780322	0.1275353	0.3220431	0.2225685	-0.5077914	-0.5351048	-0.4756038	-0.1531462	-1.138735	0.3593904	-0.9407968	-0.8998679	1.089118	0.1443544	-0.1548423	0.4116627	-0.5752468	0.292487	-0.01050484	-0.5940096	-0.3050013	-0.1901582	-0.1703082	-0.001867022	-0.8001489	-0.4387206	-0.2395065	0.1776585
GSM340609	-0.838147343	-0.925539724	0.00911199	-0.855854058	-1.441881923	-1.504015783	0.664063812	-1.37736718	0.352203799	-0.603286969	1.998412884	-0.642301766	0.989724548	0.784484462	0.119233989	0.406379737	0.485949741	-0.285418261	0.008938504	-0.715082796	0.367682865	0.971316972	-1.241723	-0.5493033	0.06593342	-0.144769	0.4354449	-0.4956637	2.265019	0.1088831	-0.5992853	-0.6001002	-0.6863212	0.4784956	-0.5340779	-0.2129081	-1.248246	0.6710646	0.2071963	0.7323375	0.3248041	-0.09402361	0.07112786	-0.8052532	-0.08588309	-0.2655746	0.3451939	0.2301902	0.4136199
GSM340610	0.341377686	-0.684748417	-0.432385593	1.220534219	0.23197256	-0.320974598	0.358751371	0.061022607	-0.961435907	0.744655607	0.484566813	0.04376259	0.391140719	0.618322834	1.091341564	0.737326323	0.862625469	0.10378846	-1.349478731	0.897711919	-0.734595011	0.540707899	0.08429562	-0.2638623	-0.204618	0.9079962	0.8652598	0.06601554	0.3476573	0.6613998	0.0504838	-0.1710748	-0.3541375	0.3464692	0.1993624	0.324201	0.3676916	0.6710646	-0.4040541	0.8148755	0.2530218	-0.2346754	-0.4514442	1.027017	0.1381598	0.696659	0.1660134	0.2088404	1.321164
GSM340611	-0.6582198	-0.1403506	-0.5755741	0.05861746	-0.6607498	0.2902633	-0.8136484	-0.2658842	-1.110713	-0.6546372	0.7228574	-0.8652726	0.9217036	1.006034	0.6284332	0.1042111	-0.8198595	2.561936	1.522603	0.5751529	0.2828923	0.8905778	-0.131903	1.538924	0.9203065	0.3090091	0.8513947	0.8082347	0.4764353	0.7772501	0.5404736	0.2831873	0.4842308	-1.056311	0.2176984	0.7016291	-0.7865495	1.273215	1.742429	1.161535	-0.6083661	1.523472	0.1582232	0.08366981	1.351725	0.8646681	-0.573106	-0.6238039	-0.8206395
GSM340612	-0.418316401	2.539761537	0.892107141	0.564266422	-0.102798337	0.112807173	0.847251276	1.172505856	0.307420646	-0.577611872	-0.188253785	0.987101063	0.268703116	-0.946366207	-0.690855606	-0.91740661	-0.543630586	-0.367356517	-0.612052233	-0.409500696	-0.861780939	-1.316293211	-1.385855	-0.1286533	-0.005264326	-1.28829	-0.7708097	0.08607552	0.6052133	-1.254586	-0.7590646	0.04343786	1.710147	0.03290657	-0.2407018	-0.4016222	0.785417	-1.065369	-0.1339668	-1.066992	-0.5509402	-0.7691523	-0.3643489	-0.8233945	0.474224	-0.8306959	-0.1027572	0.8279861	0.06875331
GSM340613	2.2805968	-0.88366304	-1.79267574	0.49971549	1.01310465	-2.07581865	-0.76479841	-0.13512151	1.94947028	-0.16681033	0.76490867	-1.07109163	-1.97598642	0.53524197	0.09608855	1.91722285	-0.90775046	-1.08431626	0.5523054	-0.74903636	-1.2857343	1.10588189	-0.9246314	-0.3990712	-1.329543	-0.1992224	0.6572848	-1.879802	0.6052133	0.536638	-1.259706	1.12862	-0.6705029	-1.518403	-0.717438	0.9338925	-1.116333	-1.261419	-2.124085	-1.925387	0.9277756	-1.781845	-1.257077	0.4283543	-1.588837	-0.9070637	-0.9314669	0.7639365	0.7040338
GSM340614	0.61126901	-0.53817977	-0.77842426	-1.01723139	1.34787555	1.90708617	-2.48676058	-0.33126562	0.66568598	0.65479277	0.14815646	-1.12254685	-0.0850055	1.93376888	-0.66771018	0.14737806	-0.76963602	-0.03960349	-1.6599741	-0.01903457	-0.90417622	1.2404475	-2.135344	0.3671127	-0.6602836	0.1638002	0.9761797	2.272613	-1.025975	0.839631	0.2848268	-0.852468	-0.5676842	-1.221344	2.619715	0.6145303	-0.7975423	-0.02911032	-0.7594323	0.3361549	1.143123	0.6795614	-0.4732181	1.135864	-0.3099259	0.2079055	0.1436159	1.297683	1.0489
GSM340615	-0.2883687	-0.5591182	-0.4323856	-0.5115824	0.6783338	0.3494153	0.7129138	0.126404	-0.9315805	0.1284533	-0.8610744	-0.1792083	-0.01698461	-0.1294047	-0.8528736	-0.1979575	0.548729	-0.9204398	-1.834628	1.101433	-0.5650138	-0.7780322	-1.241723	-0.248839	-1.158668	-0.6893026	-0.5073748	0.7079347	-0.811345	-1.022885	-0.9614517	-0.4360611	-0.8286856	1.69974	0.7677787	-0.5758197	0.9942796	-0.8413133	-0.2192575	-0.4727178	-0.7662871	-1.162977	-0.4732181	1.154006	-0.8513627	-0.8612431	0.05402562	0.7425867	-0.1309063
GSM340616	-0.4782922	-0.6742792	0.4983391	0.026342	0.5667435	-0.06464903	1.042651	-0.004358758	-0.1702666	0.0257529	0.512601	0.33534	-0.09860966	-1.154068	-0.8991644	-0.3562363	-0.01628457	-1.125285	-0.6314582	0.2356173	-0.9889669	-0.1859448	0.1707751	0.006555581	-0.6033255	-0.4533381	-1.10357	-0.2148241	0.6338307	-1.495198	-0.7590646	-0.7389025	-0.6072299	1.30366	-0.5707499	-0.6193691	1.63186	-0.6872748	-0.1055365	-1.166037	-1.369259	-0.5863049	0.2670924	0.01110466	-0.0952182	-0.9528843	-0.4611182	-0.8800021	-0.3487168
GSM340617	-0.198405	-0.6219332	0.4148125	0.1339269	-0.6607498	-0.1040837	0.1511389	-0.7235538	-0.5136042	-0.2309981	-0.4685957	-0.04199545	0.4319533	0.2167654	-0.1122202	-0.629627	0.9756282	-0.3673565	-1.271855	-0.4264775	-0.9889669	0.7560125	-0.6363666	-0.1136301	-0.902356	-0.6530004	-0.3132648	-0.7765034	-0.940123	-0.3188718	-0.1305994	-0.7262841	-0.4806837	0.5775154	-0.4974059	-0.6048526	-0.5666941	-0.3091803	-0.2192575	0.03901798	-0.235098	0.03256303	-0.886921	0.2650826	-0.2259098	-0.4335837	-0.2371426	-0.8800021	0.2865638
GSM340618	0.3913576	-0.4334879	-0.2295354	1.381912	0.1203823	-1.287125	0.1511389	0.1917853	-0.5434597	0.3466916	0.2883274	-1.05394	1.329829	2.681497	1.947722	0.4639357	0.05905058	1.6811	-0.04927938	-0.3246167	-0.310642	1.832535	-0.131903	1.223436	0.7209528	1.488832	2.099245	-1.117523	0.4192006	1.365413	0.6576451	-0.7262841	0.7056866	0.8085615	0.7311066	1.790364	-0.8305206	3.247708	0.03661473	1.937393	1.013915	2.437709	0.6154738	1.661961	0.9783203	1.781081	0.5467719	0.6571873	0.1958094
GSM340619	-0.988086965	-0.894132236	-0.146008756	-0.748269173	-0.772340129	-0.892777769	0.468663849	-0.462028331	-0.707664636	0.834518446	0.400464226	-1.071091627	-0.588360009	-0.19863873	-0.204801869	0.435157701	-0.669189162	-1.125285393	-0.534428391	0.23561727	-0.861780939	0.594534045	-1.602054	-1.015023	-1.71401	0.7990894	-0.1607499	-0.2148241	-0.8971969	-0.05152502	-0.8655842	-0.4234427	-0.5835025	0.8085615	0.1810264	-0.6629185	0.3676916	-0.7852992	-1.228532	-1.017469	-1.340546	-0.9379345	-0.9304687	0.6823322	-1.747534	-0.7390546	0.1660134	1.062834	0.8673917
GSM340620	0.031502467	0.037625634	-1.231854175	0.531990956	-0.437569233	1.769064274	-1.070110853	-0.723553845	0.322348397	-0.924225677	-0.342441912	-1.259759792	-0.071401316	-0.392494013	-0.25109272	1.485553388	-0.757080165	-1.289161906	-0.9225476	-0.68112923	-0.776990287	0.325403412	-0.4345812	0.006555581	-0.9735537	0.5086715	1.073234	1.470214	-1.326457	0.1177946	0.7109049	-0.6505737	-0.7495943	-0.9242846	0.8777947	-0.2129081	-1.325195	-0.02911032	-0.5035601	0.3196473	0.1812395	-0.9098041	-0.9740164	0.5190607	-0.8793681	-0.1128391	-0.08035972	-0.5170546	0.6677321
GSM340621	-1.078051	-1.103516	-0.03861748	1.263568	0.008791962	-0.04493168	0.9083138	0.9763617	-2.021304	-0.7701751	-0.02004867	0.4725528	1.016933	-0.3786472	-0.598274	-0.8454617	-0.1292873	-0.5722022	0.24181	-0.4095007	0.8764266	-0.07829255	0.1563618	0.2319038	0.236808	-0.4533381	-0.8817296	-0.335184	-0.6968756	-1.022885	0.1570033	-1.130073	-0.7416852	1.221144	0.05267435	-0.6919514	-0.1159904	-0.7993028	-0.4751298	-1.166037	-0.3786626	-0.07995842	0.3324139	-0.4787101	0.2688514	-0.7696017	-0.8642742	-1.1362	-0.602829
GSM340622	-1.078050739	-0.632402437	-1.184124553	0.00482502	0.343562859	-0.399843983	-0.019836057	-0.06974013	-0.035917022	-0.192485422	-0.608766721	-0.007692234	0.295911494	0.022910158	0.558996876	0.032266204	0.046494723	-0.305902824	-0.456804549	1.118410302	-0.183456023	-0.239770977	-0.2327958	-0.3239552	-0.5463672	0.3271603	-0.5212398	-0.8166233	-0.5967149	0.5188148	-0.02407987	-1.003889	-0.8524131	0.2144428	0.8777947	-0.1258093	-0.2259181	-0.2811733	-0.2619029	0.2206017	-0.3930191	-0.5300442	-0.9086949	1.553114	-0.3379313	0.03989637	-0.05796217	0.4436887	-0.2942641
GSM340623	-0.6682158	-0.3497343	-0.7664919	-0.9634389	1.459466	-0.399844	0.1145014	-1.115842	0.337276	-0.6417996	0.4705497	-1.894369	-1.146131	1.255276	0.9756144	-0.1547906	0.5863966	0.124273	-0.3791807	0.7618977	-0.9041762	1.590317	-2.221823	-0.5643265	-1.130189	0.436067	0.5740948	0.2866753	-1.383691	0.8039848	-1.344922	-0.5748634	-0.3620467	-0.3466693	0.4744025	-0.1983917	-1.468101	-0.01510682	-1.157456	0.501231	1.55946	-0.515979	-0.2990274	0.283224	-0.6459902	-0.4794043	1.129108	0.550438	0.9944478
GSM340624	-0.958099041	-0.862724648	0.546068476	-0.41475603	-0.660749831	-0.084366381	0.30990138	-0.527409734	-1.707821768	-0.397886195	-0.94517697	-0.127753494	0.363932341	-0.475574877	-1.20005437	-0.946184574	0.423170452	-0.346871953	-1.019577403	0.252594053	-0.395432603	0.110098926	-0.4922342	-0.248839	-0.5178882	-0.6348493	-0.7569447	-0.05434431	-0.4393195	-0.782273	-0.450158	-0.5748634	-0.9156861	0.8745747	-0.6257579	-0.4016222	1.236121	-0.9113308	-0.5746357	-0.06002766	-0.6514354	-0.6285005	-0.8433734	0.1925176	-0.6739955	-0.7237811	0.05402562	-0.4103053	-0.167208
GSM340625	-1.028071	-0.8627246	0.5699333	-1.038748	-1.218701	0.7437624	0.7251263	-0.592791	-1.439123	-0.4107237	-0.9311599	-0.1449051	0.2823073	-0.004783453	-1.038037	-0.9749625	-0.09161971	-0.3059028	-0.8061118	-0.7150828	0.7492406	-0.266684	-0.8813917	-0.879814	-1.08747	-0.3988847	-0.8124047	-1.217823	-1.054592	-1.192205	-1.206447	-0.5243898	-0.8049582	0.3299659	0.07101036	-0.3145234	0.3676916	-0.8693202	-1.328038	-0.340657	-0.9529212	-0.5019139	-0.7780518	0.7730386	-1.467481	-1.15144	1.106711	0.4223389	0.06875331
GSM340626	-1.128031	-0.7580327	-0.5278445	-1.081782	1.013105	0.07337243	0.6274263	-0.592791	-1.051002	-1.245164	-1.001246	-1.174002	-1.690298	0.009063352	-0.8528736	-0.2123465	0.7998462	-1.166255	-0.223933	-1.411131	0.7916359	0.7560125	-2.236237	-0.8347444	-1.628573	-0.743756	-0.7569447	-0.1747042	-2.027581	-1.272409	-0.9934076	0.005582683	-0.9473227	0.2474494	0.4010585	-1.258093	-0.7535712	-0.9673448	-2.436817	-1.545712	0.05203129	-1.402085	-1.409493	0.8818864	-1.850221	-1.120893	1.75624	0.1661407	0.7947882
GSM340627	-0.368336526	-0.559118165	0.00911199	1.736941665	0.343562859	-2.056101383	0.664063812	-1.181223868	-0.349399207	0.641955221	0.877045453	-0.625150124	0.282307305	-0.309413149	-0.089074781	0.737326323	0.686843462	-0.572202159	-0.185121102	-0.698106013	0.070915773	0.244664242	-0.7660858	-0.02349085	-1.11595	0.9624495	-0.6321597	-1.619023	0.09010124	0.4475224	0.3806943	-0.7515209	-0.3066827	-2.261052	-0.8641261	-0.1403258	-1.731928	-0.5752468	-0.9015836	0.03901798	0.008961904	0.7076917	-0.211932	-0.5512752	-0.8513627	0.1773583	-0.1027572	-0.06870771	0.3591673
GSM340628	1.990714	1.147359	-0.1698736	1.930594	-0.7723401	-0.340692	-1.289936	0.06102261	1.650916	1.181132	0.6808061	-0.1106019	-1.962382	0.5075483	0.7210149	0.4927136	-0.6315216	1.967884	-0.1657151	1.491899	-0.6498044	1.940188	-0.5931268	1.538924	0.7494319	0.889845	0.3938499	0.1663154	-0.08160279	1.989222	-0.1305994	1.645974	1.061598	-1.30386	1.189507	1.60165	0.9613013	1.09117	-0.5177752	1.425657	0.4827252	-0.6285005	1.029176	1.426125	0.950315	1.063224	0.6139645	-0.1541071	1.284862
GSM340629	-0.2183969	-0.1717581	0.4744743	0.4351646	0.9015144	0.329698	0.5419388	-0.592791	-0.4091101	-0.1282977	0.7368745	0.6269173	-0.1122139	-0.7940514	-0.1816564	-0.9174066	0.900293	-0.6541404	-1.116607	0.490269	-0.3954326	-0.4550755	0.5743459	-0.594373	-0.07646208	-1.12493	-0.6876198	-0.07440428	0.06148389	-0.2921372	-0.5460256	1.103383	-0.322501	-0.3631725	-0.5157419	-0.4887209	0.6205254	-0.3511908	-0.3187634	-0.5882711	-0.6083661	-0.3893924	-0.4078966	0.01110466	-0.3846069	-0.6779604	-0.05796217	0.0166917	-0.6572816
GSM340630	-0.948103066	-0.873193844	-0.360791359	-0.629925799	0.678333755	-0.380126612	0.651851313	-1.57351149	-0.842014097	-0.718824904	0.877045453	-0.830969433	0.418349098	0.06445058	0.489560699	-0.054067689	-0.719412593	-1.104800828	-0.301556865	-0.392523913	-1.116152994	-0.266684001	-1.083177	-0.9399069	-1.40074	-0.6166982	-0.2300749	-0.8166233	-0.8971969	-0.416899	-1.025363	0.3462793	-0.7575034	0.7425483	-0.6074219	-0.4887209	-1.127325	-0.7712958	-0.9868743	-0.340657	0.2673782	-1.120782	-1.039338	0.6823322	-1.056736	-0.6015927	0.8603377	0.2301902	0.5951286
GSM340631	-1.297962	-0.9464781	-1.351178	-0.5868918	0.4551532	0.07337243	1.018226	-0.7889351	-0.6628815	-0.4492364	0.007985522	-1.379821	-1.091715	0.7706377	0.02665231	-0.4569592	1.578309	-0.8589861	-0.3209628	-0.8848506	-0.6074091	0.4061426	-1.256136	-1.030046	-1.471938	-1.034174	-0.1746149	-0.9369832	-0.5680975	-1.031797	-0.8762361	-0.7641393	-0.8840496	1.072614	-0.4240619	-1.141962	-1.545051	-0.7712958	-1.399113	0.1380636	-0.3499497	-1.092651	-0.6909565	0.04738723	-1.495486	-0.8459695	1.465072	-0.026008	0.6495812
GSM340632	-1.237986	-0.8731938	-0.1698736	-1.114058	-0.1027983	-0.4984307	0.8472513	-0.3966469	-0.6479537	-0.346536	0.6948232	-1.414124	0.3639323	-0.2678727	-0.2279473	-0.1260126	-0.3929603	-0.6131713	-0.5926463	-0.6132221	0.7068454	-0.9933367	-0.3769282	-0.5793497	-0.6460441	-0.07216448	-0.2855349	-0.4154239	-0.8828883	-0.3723412	-0.684501	-0.8146128	-0.733776	1.320164	0.1810264	-0.2129081	-0.9294556	-0.6592678	-0.1197517	0.3361549	-0.3355932	-0.05182806	-0.4514442	-0.4061449	-0.9820544	-0.6015927	0.233206	-0.7092033	-0.07645368
GSM340633	0.2514139	-0.6847484	0.2477593	-1.479846	0.4551532	0.4874368	0.1145014	0.06102261	-0.468821	-0.4620739	-1.225519	0.4382496	1.07135	0.2583058	-0.08907478	-0.9461846	0.03393887	0.1652422	-1.310667	0.2186405	1.851518	-0.1590317	-0.04542357	-0.1286533	-0.8738769	0.0730445	-0.1191549	-0.4756038	-1.412309	0.5990189	0.6150373	-0.2594036	-0.7812308	2.095819	1.152835	-0.3000069	0.587547	-0.3511908	-0.6030659	-0.04352005	-0.3499497	-0.4597183	-1.45304	0.5009193	-0.8887032	-0.3266688	0.1436159	0.5931377	-0.4394711
GSM340634	-0.6082399	-0.1822273	-0.9693422	0.3168212	0.1203823	0.05365508	-0.288511	0.06102261	-0.5434597	-0.6289621	0.947131	-0.6937566	1.003329	1.393744	0.9756144	0.1329891	-0.4934072	3.053566	0.8822067	0.2356173	-0.6921997	1.509579	0.1131221	0.8178091	1.091181	0.1093467	1.405995	0.6878748	1.0774	0.6346651	0.5937334	0.05605625	1.124871	-0.6767352	0.3643865	1.064541	-0.8415134	1.385243	1.998302	1.145028	-0.3212367	1.790711	1.094499	-0.351721	1.603773	0.6661119	-0.6850937	-0.7305531	-0.9839973
GSM340635	-0.228392879	0.079502388	0.390947701	0.263028744	1.236285249	-0.182953098	0.932738759	-1.181223868	0.173071085	-1.05260116	0.820977062	-0.247814791	-0.302672334	-0.060170676	-0.82972816	-1.291520142	1.44019492	-0.654140416	-0.592646272	-0.73205958	-0.098665451	0.406142582	-0.8813917	-0.7295819	-0.9308352	-0.743756	-0.5766997	0.04595557	-0.5537889	-0.9605042	-0.3649424	-0.3351139	0.009682698	-0.2311462	-0.735774	-1.27261	-1.039383	-0.6872748	-1.512835	-0.423195	-0.1489592	-0.9941952	-0.6474088	-0.6782642	-0.7206711	-0.9681578	0.188411	-0.9440516	0.08690418
GSM340636	-0.288368728	-0.517241382	-0.181805873	-1.017231385	1.013104651	-0.458996097	-0.312935999	0.126404	0.158143434	0.873031091	-0.847057335	-0.573695297	-1.295776953	1.947615961	0.952469011	0.737326323	1.013295761	-0.42881021	-1.388290653	0.982595836	-0.904176215	0.056272779	0.8337843	-0.5643265	-1.301064	-0.144769	1.613969	0.02589559	-1.240605	1.686229	0.9345959	0.03081947	-0.3145918	0.8250648	1.776259	3.271043	-0.3468386	0.7130752	-0.5746357	0.4186929	0.6550027	-1.584933	-0.3425751	1.444266	-0.636655	0.7119326	0.5467719	2.322476	1.66603
GSM340637	-0.718195646	-0.77897108	0.28355645	-0.253378703	-0.102798337	-0.419561355	0.126713916	1.63017558	-0.364326958	-1.258001933	0.17619066	0.867039766	1.044141604	-0.350953581	-1.269491246	-1.262742179	1.477862494	0.73880995	-0.495616469	-0.409500696	1.724333095	-0.347423171	0.0122294	0.592461	0.7209528	-0.5622448	-1.311544	0.08607552	0.5909047	-1.094178	-0.1092955	-0.7389025	-0.3383193	0.2309461	-1.340862	-0.4016222	1.214135	-0.7712958	-0.162397	0.4517082	-0.5365837	0.6936265	0.9638553	-0.3698624	0.8476287	-0.8001489	-0.5955035	-1.1362	-1.292562
GSM340638	-0.16841703	-0.726625201	0.128435676	0.456681537	-0.325978934	-0.242105212	0.651851313	-0.854316552	-0.080700195	1.463558314	0.428498421	-0.95103063	-0.697193523	0.978339745	-0.737146457	0.780493269	0.22227673	-1.166254521	-0.806111838	-0.918804196	-0.946571491	-0.078292548	-1.919145	-1.120186	-1.500417	-1.143081	0.8513947	-1.819622	-0.1674548	-0.05152502	-0.8549322	0.04343786	-0.7575034	-0.330166	-0.809118	-0.8951819	-1.259239	-0.8693202	-1.726061	0.0720332	-0.04846395	-0.05182806	-1.300624	-0.8778184	-0.3752717	-0.5710456	0.009230502	0.550438	-0.4213203
GSM340639	-0.5382681	0.5296775	0.1523004	-0.2533787	2.240598	0.1325244	0.8472513	0.5186922	-0.5434597	-0.3850486	-1.491843	0.3181883	0.8400786	-0.8771322	-0.8297282	-0.4857371	-0.6691892	-0.4083256	-1.116607	-0.3246167	-0.183456	0.3254034	-0.2616222	0.3671127	-0.06222253	-0.0903156	-0.3548598	1.069014	-0.4393195	-0.8535655	-0.3755943	-1.003889	-0.7654126	1.254151	-0.02066968	-0.3290398	1.247113	-0.6032538	0.3777777	-0.1260581	-1.570249	-0.07995842	-0.7998257	-0.1703082	-0.3005908	-0.4641307	-0.5283109	-0.9654015	-0.4939237
GSM340640	-0.808159418	-0.433487914	-1.554028628	0.553507933	-0.437569233	-0.242105212	0.859463774	0.649454928	-0.558387424	-0.410723743	-0.819023139	0.695523742	0.94891198	-0.420187668	-1.315781498	-0.054067689	-0.116731426	0.062819331	-0.320962826	0.59212972	0.240496937	0.352316535	-0.4489944	0.111718	0.4788804	-0.5077914	-0.8817296	-1.177703	0.07579256	-1.227851	-0.439506	-1.003889	-0.4174106	0.3629725	-0.1490217	0.3677504	0.444641	-0.9673448	1.145394	-0.7863624	-1.039059	-0.07995842	0.5066046	-0.351721	0.5582401	-0.6321398	-0.4387206	-0.7092033	-0.8387903
GSM340641	3.000307	-0.6952176	-0.3369266	0.2845457	-1.107111	-0.5970175	-0.435061	0.126404	0.7253969	-0.5390992	0.05003681	-1.122547	-0.7244018	1.366051	1.160777	0.5358806	-0.1292873	0.124273	-0.728488	-0.1378721	-0.734595	0.8636647	-0.6507798	0.246927	0.80639	1.107658	1.114829	-0.5759036	0.06148389	0.5188148	0.455258	-0.9407968	-0.1326817	-0.5942187	1.281187	0.7016291	-1.347181	1.259211	0.63365	1.211058	1.056984	-0.6285005	1.029176	0.9363103	-0.2445801	2.483664	-0.16995	1.020135	1.593427
GSM340642	-0.7781715	-0.2869193	0.03297672	-0.7697861	-0.9955207	-0.9519299	0.7617638	-0.004358758	-0.06577247	-0.8343628	-0.1742367	0.8498881	1.193787	0.4106207	-0.3436744	-0.7591278	-0.2171783	1.168986	-0.6314582	-0.5283382	2.74182	1.052057	0.2284281	-0.02349085	0.5500782	0.6538805	0.2829299	0.8483546	0.5193613	-0.2297562	-0.226467	-0.5117714	-0.08522693	0.9075813	-0.2590378	0.3532339	0.301735	0.3209772	0.5910047	0.9139211	-0.8524259	0.7920828	0.179997	0.01110466	1.01566	-0.250301	-0.371528	-0.9013519	-0.5846781
GSM340643	-0.528272123	-0.988354899	-0.838086087	0.843987122	-2.446194612	-0.537865483	1.201413707	-1.835036904	-0.827086446	0.243991222	0.708840279	-0.31642116	-0.248255577	0.396773896	-1.176909743	-0.802294753	0.925404757	-1.432553855	0.513493476	0.167710037	-0.607409083	-0.616553804	-0.3048619	-0.6244194	-1.11595	-0.8526627	-0.5905648	-1.699262	0.233188	-1.459552	-0.7803685	-0.9660335	-1.200415	0.03290657	-0.644094	-1.214544	-0.5666941	-0.7432888	-1.001089	-0.5222407	0.05203129	-0.276871	-0.2554797	-0.8233945	-0.7953521	-1.013979	-0.01316706	-0.04735785	0.2865638
GSM340644	-0.328352627	-0.873193844	-0.921612627	0.79019468	-1.776652818	-0.320974598	0.029013934	0.387929414	-0.722592387	0.487904641	-0.216287981	0.712675284	0.704036773	-0.337106804	-1.408363998	-0.773516789	1.590865212	-0.736078673	-0.941953561	0.116779687	1.003612804	-0.724206097	0.5311062	0.2018574	-0.1191807	-0.3625825	-1.353139	-0.05434431	-0.02436812	-1.361524	-0.5353736	-0.7515209	-0.5835025	0.9735945	0.2543704	-0.7935667	0.6205254	-0.7012782	-0.4751298	-0.09304287	-0.5509402	-0.3893924	0.1146756	-0.4061449	0.2875217	-1.288902	-0.4387206	-1.093501	-0.0583028
GSM340645	1.151052	-0.6324024	-0.122144	1.048398	0.1203823	-0.6167349	0.05343893	0.06102261	1.576277	-0.7188249	0.7228574	1.707469	1.125767	0.6183228	1.114487	-0.2267355	0.8249579	0.73881	-0.9031416	0.3205012	0.66445	0.4330557	0.1563618	-0.6244194	0.5500782	0.09119564	0.7266097	-1.117523	1.792833	-0.1049944	-0.5886334	-0.6253369	0.001773563	0.7920582	-0.4974059	1.093574	0.2357783	0.5590367	0.6478652	0.2040941	0.5975769	0.8905391	0.9420814	1.081441	1.585103	0.3453674	0.2780012	-0.2608564	-1.782636
GSM340646	0.14145819	-0.904601332	-0.766491853	-1.006472896	0.455153157	-1.425146696	1.054863736	-0.854316552	-0.946508255	-0.654637162	-0.272356372	-0.779514605	1.32982908	1.726067722	1.461668573	0.50710261	-0.091619711	2.008852929	0.416463674	-0.32461668	1.257984261	1.105881889	0.1707751	0.1267412	1.148139	0.5994271	3.042064	-0.9570432	-0.02436812	0.5633726	1.350022	-0.3729691	0.9904155	-0.1816363	0.2910425	2.008111	-0.2479037	2.547534	0.9463828	0.0885408	0.9852014	0.4685836	1.965452	-0.06146049	0.8476287	1.490884	0.7259523	0.977435	0.3228655
GSM340647	-0.5082802	-0.9464781	-1.076733	1.96287	0.4551532	0.09308978	-0.1297485	0.06102261	0.1133602	0.2953414	0.6527719	0.1295206	-0.1394222	-0.4201877	-0.5751286	0.7948823	-0.1167314	-0.8385015	-0.728488	0.8977119	-0.01387484	-0.8318584	1.222942	-0.248839	-0.2330971	0.2001024	-0.5905648	-0.254944	0.4335093	-0.7911845	-0.1945111	-0.8777048	-0.7258669	1.666733	0.4560665	0.1209705	0.1918072	-0.8413133	-0.3471936	-0.2581189	-0.3068803	-0.8113478	-0.1030629	0.4464955	0.07281392	-0.8001489	-0.7298889	0.3155896	-0.8387903
GSM340648	-1.327950109	-0.590525753	-1.267650894	1.134466311	0.455153157	-0.794191012	0.847251276	-0.265884221	0.143215683	0.423716899	0.610720644	-0.024843839	0.513578323	0.050603772	-0.783437309	0.21932297	0.297611876	-0.633655852	-0.495616469	-0.052988137	1.257984261	-0.374336294	-0.2039693	-0.248839	-0.03374342	-0.07216448	-0.5073748	0.7079347	0.7483	-0.497103	-0.6418931	-0.8398496	-0.4569563	1.122124	0.3093785	-0.3290398	0.4226555	-0.4772223	-0.1055365	-0.09304287	-0.7519307	-0.9519997	0.3324139	0.1018111	0.05414369	-0.5099514	-0.3939255	-0.4103053	-0.7843377
GSM340649	-0.5082802	-0.01472032	-0.8380861	0.4136476	-0.6607498	-0.6167349	0.2854764	0.5186922	-0.6180982	-0.07694749	-0.9311599	-0.2478148	0.4591616	-1.154068	-1.17691	-0.3130694	-0.8073036	-1.125285	-0.728488	-1.275317	0.1133111	-0.1859448	0.9202638	0.006555581	0.2652871	-0.6893026	-1.02038	0.9486544	0.07579256	-1.28132	-1.025363	-0.7136657	-0.7970491	1.089118	-0.03900569	-0.5903362	1.565904	-1.093376	0.3635627	-1.017469	-0.8811388	-0.5722398	-0.01596749	-0.3698624	-0.2259098	-1.044526	-1.021057	-0.7946027	-0.7117342
GSM340650	0.7312207	0.5506159	1.250078	0.7364022	0.6783338	-0.02521433	0.7984013	1.891701	-0.5285319	0.308179	-0.2723564	0.6955237	-0.3979016	-0.4063408	-0.991746	-0.2123465	1.239301	-0.8589861	-0.1269032	0.3205012	0.7492406	-0.6165538	0.5599327	-0.2037694	-0.176139	-0.4533381	-1.533385	0.06601554	-0.06729413	-0.8179192	-0.5460256	-0.0196541	-0.3699558	1.188137	0.3827225	-0.9967972	0.6754892	-0.8273098	-0.1766122	-0.1425657	-0.8954953	-1.205173	0.005806343	-0.2610146	0.2875217	-0.8001489	-1.088249	-0.9867513	-0.6754325
GSM340651	-0.4483043	-0.328796	-0.2295354	0.7364022	0.3435629	-0.5773001	0.9327388	-0.2658842	0.2775651	0.1669659	-0.5807325	0.7812818	0.2278905	-0.9602131	0.02665231	-0.2123465	-0.1920666	0.4929952	-1.271855	0.1167797	1.851518	-0.07829255	-0.01659709	-0.09860692	-0.5606068	0.5449737	-0.6044298	-0.4555438	-0.7398016	0.02867902	-0.6099373	-0.7136657	-0.1880457	-0.2806561	0.8411227	0.03387175	0.9173302	-0.6172572	0.008184483	0.1875864	-0.5078708	0.004432663	0.2888662	0.2469414	-0.1979045	-0.4794043	-0.1923475	-0.6665036	-1.092903
GSM340652	-1.138027	-0.6742792	0.5341362	0.1769608	-1.776653	-0.5575829	1.091501	-1.115842	-0.468821	0.01291535	-0.06209995	-0.04199545	1.07135	0.4521611	-0.2742381	-0.615238	0.2222767	-0.1010572	-0.8449238	-0.3246167	0.1557064	0.6483602	-0.2039693	-0.5493033	-0.6887628	0.1638002	0.5740948	-0.6762036	-0.5108629	0.4475224	0.2528709	-0.4739162	-0.3699558	0.3794758	0.05267435	-0.1548423	-0.2259181	-0.1551418	-0.6030659	-0.1590733	-0.07717687	-0.122154	-0.1248367	0.04738723	-0.4779581	-0.4488572	-0.16995	-0.453005	0.1776585
GSM340653	-0.2883687	0.4249857	-0.7306948	-0.04896742	0.7899241	0.5860236	-1.546398	0.7802176	0.4268425	7.78E-05	0.03601971	-0.282118	1.084954	0.3275399	0.6284332	0.8092712	-0.7194126	1.168986	2.958644	0.3205012	-0.5650138	1.778709	0.6896518	0.9680413	0.5927968	1.416227	0.3106599	0.7681146	-0.08160279	1.098066	1.062419	0.1948586	0.5158674	-1.072814	0.4377305	0.9048596	-0.3908097	1.105173	0.6905105	1.689779	0.4970816	1.917297	0.1582232	0.1018111	0.4275484	0.5133764	0.7707474	0.03804155	1.085202
GSM340654	-0.068457281	0.529677513	0.104570964	-0.898888012	0.343562859	0.309980688	-0.630460939	-0.985079259	0.202926587	0.873031091	-0.202270933	0.026610978	-1.078110922	-0.364800358	2.086594464	1.068272909	-0.844971169	-0.490263903	0.183592147	1.390038237	-0.988966867	1.778708971	1.669753	0.3370663	-1.058991	0.9624495	0.4631748	-0.01422436	0.619522	1.267386	1.083723	0.9645805	-0.1801365	-2.096019	-0.5340779	0.3677504	-0.2698892	0.2089492	0.1219055	0.8974135	1.401539	0.3560622	-0.08128901	1.081441	-0.4966283	1.353422	-0.1923475	-0.4316552	0.9581461
GSM340655	0.5712851	-0.5381798	-0.8380861	-1.221643	-1.441882	0.5663062	-0.9968359	0.7148363	1.09859	-0.5519368	-1.463809	0.4725528	-0.1394222	0.9367993	1.04505	-0.4425702	0.812402	1.312378	0.280622	0.8977119	-0.183456	-0.1590317	0.7905446	0.2168806	0.7351923	0.7990894	0.9068547	-1.157643	0.490744	0.7861617	-0.02407987	0.3336609	0.08877405	-0.7097418	0.6944346	0.0919376	1.302077	0.7970962	0.7331559	1.12852	0.08074422	0.651431	2.008999	1.008876	1.529093	1.338148	0.3451939	-0.453005	0.8129391
GSM340656	-0.2084009	-0.2764501	-0.4323856	1.145225	-0.7723401	-0.5970175	-0.166386	-0.7235538	-1.379412	0.5392548	1.185421	0.07806581	0.3911407	1.061421	0.7441603	0.3632128	0.372947	2.172729	0.1447802	1.356085	0.3252876	0.8636647	1.208529	0.2769734	0.7494319	0.6538805	0.4770399	0.547455	-0.1817635	1.044597	1.190243	0.5229368	0.4130486	-0.1981396	0.7127706	1.616166	-0.7205929	1.665313	0.3351324	0.2040941	1.415895	0.2857363	1.638845	0.8274626	1.137017	1.093771	-0.1475524	-0.5384045	-0.6209799
GSM340657	-0.9281111	0.3202937	-1.542096	0.8439871	0.4551532	-1.267408	0.9083138	0.2571667	1.561349	0.7574932	0.1902078	-0.453634	-0.3842974	-0.5586556	-0.598274	1.010717	0.7998462	-0.9614089	-0.1463092	0.337478	1.003613	-1.100989	0.7328916	-0.6394427	-1.329543	1.216566	-0.4796448	-0.09446426	0.3762746	-0.6129533	-1.898824	-0.852468	-0.733776	1.468693	0.5844186	-0.5032374	1.236121	-1.051365	-1.072165	-0.6873167	-0.3930191	-2.006888	-0.4949919	-0.5875577	-0.9260436	-0.9376108	-0.5283109	0.3796392	-0.8569412
GSM340658	0.2514139	-0.6428716	0.4983391	0.4781985	0.008791962	0.329698	0.3221139	0.5840735	0.03872159	0.3852043	0.1621736	0.2324303	-0.07140132	-0.1986387	-1.153764	0.07543315	0.4733939	-0.7770478	-0.747894	0.1167797	0.1981017	-0.3743363	0.06988238	-0.3389784	-0.8453979	0.05489338	-1.15903	-0.03428433	-0.4536282	-0.782273	-0.439506	-0.3098771	-0.2117731	1.386177	0.6210906	-0.3145234	0.6754892	-0.6452643	-0.6172811	-0.4066874	-1.110842	-0.670696	0.3541878	0.3557891	-0.8140223	-0.9376108	-0.7522865	-1.968845	0.01430069
GSM340659	-0.178413	-0.7370944	0.1165033	-1.178609	0.008791962	-0.1238011	0.3587514	-0.7889351	-1.095785	-0.5134241	-1.253553	0.4897044	0.7584535	-0.6555833	-0.320529	-0.02528972	1.239301	-0.3263874	0.5134935	0.1337565	0.3676829	-0.2128579	1.338248	0.3220431	0.4361618	-0.4896403	-1.089705	-0.7163235	0.04717523	-0.9070348	-0.4288541	-1.016507	-0.4095015	0.6765352	-0.07567771	-0.8080831	0.1698217	-0.7993028	1.315976	-0.6873167	-0.5365837	-0.122154	0.4630569	0.1743762	0.399543	-0.4641307	-0.774684	0.05939141	-1.510373
GSM340660	0.33138171	2.86430701	1.98988536	0.90853805	-1.55347222	1.86765163	-0.11753604	-2.35808773	-0.54345967	-1.61745329	0.28832744	1.29582983	-0.16663054	-2.7879915	-0.94545519	-2.25558194	-0.87008288	-0.98189344	-1.11660721	-0.76601315	-1.2857343	-1.12790235	-2.120931	-1.165255	0.6070364	-2.341055	-1.006514	-1.017224	2.236402	-1.709075	-0.09864354	-0.7767577	1.836693	-0.3961791	-1.744254	-0.9096984	-0.137976	-0.5752468	0.519929	-1.97491	-1.139555	-0.1502843	0.2888662	-1.367633	0.8009531	-1.090346	0.07642317	0.1447908	-2.399765
GSM340661	-0.978091	-0.1298814	0.271624	0.9192965	0.3435629	-0.8336258	1.128139	0.2571667	-0.05084475	-0.07694749	-0.02004867	-0.007692234	-0.1394222	-0.821745	-1.014891	-0.3418473	-1.158868	-0.9409243	-0.04927938	0.01491901	0.5372641	-0.5358146	0.2716678	0.02157879	-0.6887628	0.2182535	-0.6876198	0.5675149	0.1473359	-0.6040418	-0.7164568	-0.7136657	-0.4806837	1.056111	0.1076824	-0.0241941	0.7304531	-0.7712958	-0.2050425	-1.017469	-0.7088613	-0.7410219	0.07112786	-0.1340256	-0.4312825	-0.6015927	-0.1475524	-0.1114074	-0.5665272
GSM340662	-0.8381473	-0.611464	-1.136395	-0.8128201	-0.1027983	0.8817839	-0.4472735	-0.4620283	-1.006219	0.1284533	-1.099365	-0.9167274	0.4319533	1.033727	1.55425	-0.2267355	-0.1292873	2.111276	1.813693	-0.2057792	0.07091577	1.590317	0.6752386	2.139852	1.076942	0.6538805	2.334949	-0.8968633	-0.09591147	0.7861617	1.179591	-0.3477323	1.014143	-1.105821	0.1443544	0.4403327	-0.5557013	1.273215	1.102749	1.343119	2.234214	2.297057	1.116272	0.1380937	2.191886	1.139592	0.1436159	0.6571873	0.9762969
GSM340663	2.7704	0.5401467	1.047228	0.2845457	0.008791962	-0.7744736	-0.9235609	0.4533108	-0.1404111	-0.9242257	0.5826864	1.210072	-0.7107976	1.199889	1.507959	1.183385	0.5110615	1.291893	-0.2627449	0.6091065	-0.3530372	0.1639251	0.1563618	0.05162522	0.9915042	0.9624495	1.170289	-0.1747042	0.791226	0.7326923	0.231567	1.709066	-0.4569563	1.204641	1.409539	1.616166	1.258106	1.021153	0.7047256	0.4847234	0.9421321	0.004432663	-0.4296705	0.4646368	0.4182132	1.170139	-0.3491304	0.03804155	-0.07645368
GSM340664	0.631261	-0.3392652	-0.4204533	0.5857834	-0.8839304	-0.2421052	-0.4472735	-0.1351215	0.8149633	0.8858686	1.746105	-0.1449051	-1.567861	0.3552335	0.7673057	1.442386	-1.284426	-0.4492948	0.3194339	0.08282615	-0.6498044	2.236231	-1.112003	-0.7145587	-0.7314815	0.3090091	0.4770399	-0.355244	0.877078	1.828814	0.5830815	0.1191482	-0.6309573	-1.35337	-1.010814	0.8177608	-1.30321	0.5030226	-1.143241	1.012967	1.990154	-0.2628058	0.2235447	0.3195065	-0.3379313	1.261781	0.793145	1.340383	1.774935
GSM340665	1.300991269	0.016687252	0.164232793	-0.84509557	1.347875548	0.645175602	1.262476195	-0.135121513	0.441770107	0.089940641	0.554652252	0.335339951	-0.901256163	-0.794051356	-0.227947294	0.708548359	0.197165014	-0.695109544	-0.243338983	1.423992601	-0.734595011	-1.020249853	-0.3625149	-0.3540016	0.1371311	-0.888965	-0.7292147	1.329794	-0.5108629	-0.9248579	-0.8123244	-0.2972587	-0.1089543	0.6765352	1.427875	-0.6629185	0.7524386	-1.009355	0.6052198	-0.3571646	-0.04846395	-0.7691523	-1.148207	0.01110466	-0.1885694	-0.9070637	0.5243743	-1.11485	-0.457622
GSM340666	-0.918115141	-0.810378668	-0.515912133	-0.027450445	-0.102798337	-1.346276612	0.944951257	-1.508130386	-0.453893266	-2.618782058	1.732088573	-2.185946882	-1.200548127	1.075267088	1.137632814	1.125828837	0.22227673	-1.145769957	0.532899436	0.099802903	-0.098665451	-0.078292548	-1.198483	-0.9549301	-1.500417	0.8353917	0.7266097	-1.257942	1.020165	1.294121	-0.7803685	-0.20893	-0.8998679	-0.4621923	0.2910425	-0.4161386	-1.545051	-0.2671698	-1.384898	-0.1095505	1.028271	-0.431588	-0.03774134	0.1743762	-0.7206711	-0.250301	0.5243743	0.400989	0.6677321
GSM340667	-0.7881675	-0.9360089	-0.1937383	0.5750249	-0.6607498	-0.5970175	1.189201	-1.638893	-1.439123	-0.7830126	-0.5526983	-0.8309694	-1.105318	0.009063352	-0.6908556	-0.8166837	0.3352794	-0.8794706	-0.4762105	-0.8678738	0.1133111	-0.3205101	-1.904732	-0.9399069	-1.386501	-0.3262802	-0.3825899	-1.077403	-0.2819242	-1.085266	-1.078623	-0.3982059	-1.050141	-0.04960991	-0.6074219	-1.02583	-0.7425785	-0.9253343	-1.768706	-0.2911342	-0.2925238	-0.5581746	-0.625635	-0.6056991	-1.262108	-1.090346	0.5467719	0.03804155	0.3228655
GSM340668	-1.178010486	-1.009293491	-0.790356664	-0.005933468	-1.553472221	1.216978673	0.175563906	-2.358087733	-1.00621926	-1.373539868	-0.272356372	-1.482730444	-1.581465426	0.355233464	-1.639817257	-1.032518466	1.088630907	-0.92043975	-0.903141641	-2.905088145	-0.183456023	1.186621259	-1.573227	-1.510789	-1.528896	-0.598547	-0.7153497	-1.498662	-0.1960721	-1.263497	-0.2051631	-0.6884289	-1.073869	-1.40288	-1.102494	-1.882301	-1.951783	-1.14939	-2.550538	-0.3571646	1.114409	-1.472411	-1.169981	-0.6056991	-1.570167	-0.8306959	1.644252	-0.2181567	1.593427
GSM340669	-0.3883285	-0.7789711	1.071093	-0.5115824	-0.2143886	0.2311112	0.6396388	1.041743	-0.2598329	0.6547928	0.6107206	-1.414124	1.669933	-0.004783453	-0.5056923	-0.3994033	-1.84944	0.1857267	0.7851769	-0.2057792	0.3252876	-0.266684	0.7184783	0.2769734	1.276295	0.1638002	-0.4103198	-0.8366833	0.1616446	0.06432526	-0.5886334	-0.852468	-0.3145918	-0.165133	-0.735774	-0.08225996	-0.7865495	-0.05711732	0.9321677	0.8313831	-0.6657918	0.08882375	1.094499	-0.2610146	0.716937	-0.2044804	-0.01316706	-0.6238039	-0.0583028
GSM340670	-0.7681755	-0.6219332	1.011431	-0.3286881	0.4551532	-0.4787134	-0.06868605	2.28399	1.128446	-0.9370632	-2.052527	1.278678	0.7720577	-1.500238	-1.084327	-0.9174066	0.6491759	-0.2239646	0.5134935	-0.7490364	1.724333	-0.8318584	0.2860811	1.328598	0.2652871	-0.6711515	-1.283814	0.6678148	-0.9544316	-1.521932	0.8387283	-0.9912703	-0.6625938	1.782256	-0.2590378	-0.4742045	2.137528	-0.9253343	0.6905105	-0.3241494	-1.555893	0.1310193	-1.213528	-1.149938	0.01680321	-0.9223372	-0.1475524	2.450575	-0.6391307
GSM340671	-1.32795	-0.883663	-1.673352	-0.5438579	1.459466	-0.8927778	-0.6670984	-0.2005028	1.501639	1.386533	1.339609	-2.580433	-1.853548	-0.4063408	1.369086	2.723006	-2.916688	-1.063832	0.4164637	0.3884083	-0.183456	-1.370119	0.09870886	-1.105163	-1.742489	4.229652	0.5602299	-1.278003	0.07579256	1.891195	-0.5779814	-0.04489089	-0.02195384	-0.5282055	0.5477466	0.2951681	-0.6106652	-0.8973273	-0.716787	-0.04352005	0.8272803	0.2294756	-0.7780518	1.027017	-1.579502	-0.3266688	0.03162806	0.9560852	0.5588269
GSM340672	1.310987	1.388151	0.4386772	-1.361503	1.905827	-0.1435185	0.1633514	-0.06974013	0.8149633	1.514909	2.657216	-0.007692234	-1.635882	0.8814121	1.322796	2.262558	-0.418072	-0.7770478	-0.1657151	1.06748	0.4100782	-0.5358146	0.7473048	-1.180278	0.09441253	-0.289978	0.4354449	-0.01422436	0.01855788	0.8931004	-0.5140697	0.8636334	-0.7970491	-0.165133	1.244515	0.4258163	-0.2369109	-0.1831488	1.074319	-0.04352005	1.171836	-0.3893924	-0.7127304	0.7186148	-0.5339687	1.109045	0.8379401	1.297683	0.395469
GSM340673	0.001514542	0.498269926	-2.198375539	0.693368284	0.678333755	-1.306842069	-0.435060976	-1.7696558	0.710469228	1.502070959	0.092088102	0.644068914	0.023827929	1.310663401	1.507958825	0.881216143	-0.68174502	2.254667699	-0.126903221	0.320501186	-1.116152994	-0.212857854	-1.357028	1.538924	-0.332774	0.9261473	2.14084	1.269614	0.5622873	1.677318	1.456542	1.797394	0.5949587	-0.8417682	0.4377305	0.730662	-0.5447085	1.385243	1.074319	1.491687	2.033223	-0.2065451	1.747713	0.5916258	2.303907	2.758588	0.2108085	1.70333	2.446518
GSM340674	0.1314622	2.749145	1.536455	1.543289	0.008791962	0.5860236	0.5297263	0.5186922	0.2477097	-0.885713	-0.3424419	0.5240076	-0.3162765	-1.70794	-0.436256	-1.521744	-0.2799576	0.06281933	-0.3015569	-0.6811292	-1.073758	-1.28938	0.08429562	0.09669487	1.76044	-1.796521	-1.15903	0.6276948	2.379489	-1.031797	-0.5566775	0.01820108	3.339429	0.4289857	-1.30419	-0.677435	-0.01705545	-0.7012782	0.8753071	-1.595235	-1.039059	0.004432663	2.270285	-1.911872	1.062337	-0.9987052	-0.976262	-0.00465815	-1.45592
GSM340675	0.8711644	-0.7685019	-0.3607914	1.597081	0.4551532	-1.720907	0.05343893	0.5186922	1.770338	-0.487749	0.2883274	-0.5393921	-2.044007	0.2583058	0.4432698	2.80934	0.07160644	-1.227708	0.06715638	0.8298048	-0.7769903	-0.4012493	0.1996016	-0.9098605	-1.258344	3.55806	-0.2578049	-1.558842	0.233188	0.3673183	-2.303598	-0.20893	-0.9631409	-0.2146429	0.5110746	0.3967833	0.1918072	-0.8833238	-1.868212	-1.281591	1.114409	-1.486477	-1.104659	0.2469414	-0.4966283	-0.5863191	-0.6626962	1.084184	0.3047147
GSM340676	0.9511321	-0.06706627	-0.9932069	-1.103299	0.6783338	0.3888501	0.1267139	1.564794	-1.677967	-0.603287	0.7088403	1.29583	1.39785	-0.1294047	1.160777	0.0322662	-0.003728707	2.62339	1.968941	-0.8678738	1.554752	0.6483602	-0.2616222	1.313575	1.105421	0.9624495	1.267345	-0.9570432	-0.8399623	1.17827	1.531105	-0.0322725	-0.07731779	-1.105821	-0.644094	0.9774419	0.9503085	1.32923	0.4488534	1.722794	0.6406463	1.157778	0.3106401	0.156235	0.1755002	1.658892	0.2780012	0.05939141	0.3410164
GSM340677	0.601273	0.226071	-0.6352359	-1.533639	1.905827	0.9212185	-0.01983606	2.28399	-1.170424	1.476396	-0.510647	-1.019637	1.506683	0.6598633	0.6978694	0.7085484	-1.183979	1.967884	1.367356	0.3884083	-0.8617809	-0.7780322	1.43914	2.996175	1.219337	1.506983	0.11655	1.490273	-0.5680975	2.14963	1.28611	0.6617391	0.5316856	0.4619923	0.6760986	0.9484089	0.2028	0.5590367	1.401267	1.937393	0.3391606	0.2857363	0.1582232	-0.2065908	1.967843	1.613072	-0.7298889	-0.5384045	2.446518
GSM340678	0.8811603	-0.004251127	-0.6829653	0.2737872	0.5667435	-0.399844	-0.3007235	0.06102261	0.3223484	-0.2181605	-0.2863735	-0.2478148	-1.322985	1.504518	2.433776	1.168996	-0.7194126	-1.063832	0.9792365	1.440969	-0.734595	1.3481	2.433654	-0.4291176	-0.9593142	0.6538805	1.766485	0.2666153	0.4764353	0.9198351	1.168939	-0.6758105	0.2469568	-0.5777154	0.2360344	1.427452	0.4996049	0.09692117	-0.1197517	-0.6212863	1.918372	0.7920828	0.02758018	1.843375	0.2875217	0.9868564	0.6363621	0.7852864	-0.0583028
GSM340679	-0.1184372	-0.3706727	-1.11253	-1.189367	-0.3259789	1.571892	-0.7647984	-0.2005028	-1.021147	-0.5519368	-1.239536	0.3696431	0.4591616	0.5629356	0.4895607	-0.3994033	-1.246759	1.517223	0.9016127	0.812828	0.4524735	-0.07829255	0.8337843	1.193389	0.8633483	0.03674226	1.33667	-0.9570432	-0.9258143	0.7772501	1.914576	0.144385	-0.2434096	-1.204841	1.262851	-0.5322703	0.2467711	1.483268	0.5625744	1.359627	1.487678	3.155033	-0.4296705	0.3920717	0.2688514	0.6508384	0.6363621	2.173027	0.3773181
GSM340680	-1.207998412	-0.789440276	0.021044354	-0.780544639	-1.441881923	-1.504015783	0.700701304	-1.57351149	0.337276048	0.115615739	1.367643729	-0.539392112	1.316224392	0.701403598	0.211815692	-0.111623616	1.264412914	-0.572202159	0.241810029	-0.511361396	1.936309475	1.159708136	-0.5787136	-0.6694891	0.4361618	-0.0903156	0.5463648	-0.03428433	1.664055	0.1445293	-0.2797267	-0.8650864	-0.78914	1.056111	-1.21251	-0.09677642	-1.193282	1.231205	0.1361206	0.2536169	-0.1489592	0.2998015	0.5501523	-0.9503835	-0.08588309	-0.1281127	-0.6402986	-0.4103053	-0.3305659
GSM340681	0.7412167	-0.4020803	-0.002820378	-0.3932391	-0.9955207	0.4480021	0.1389264	0.3879294	-0.6479537	1.437883	-0.4545786	-0.6423018	0.02382793	-0.07401748	0.6284332	0.7229373	-0.9328622	0.8822019	1.386762	1.11841	-0.6074091	0.5137949	0.9202638	0.9229717	0.6070364	0.6538805	0.213605	0.7681146	-0.3105415	0.9554813	2.191526	-0.4234427	-0.6230481	-1.485397	0.6760986	1.267771	-0.5886796	1.063163	-0.2050425	0.9304288	0.9277756	1.32656	-1.126433	0.3739304	0.5862454	1.200686	1.106711	0.2088404	0.4136199
GSM340682	0.8611684	-0.9150705	0.951769	-0.7913031	-0.1027983	-0.6167349	0.9938012	3.003184	-1.289846	0.4750671	-0.5246641	-0.7966662	1.914809	0.3275399	-0.5056923	0.204934	0.2976119	0.2266958	1.095672	-0.2057792	2.784215	-0.8049453	1.309422	0.171811	0.9630252	0.0730445	-0.5073748	-1.097463	-0.4822456	0.6524883	-0.1412514	-0.9029416	-0.3145918	-0.2641528	0.2176984	0.7596949	-0.4347808	0.1669387	0.5341442	0.7158299	-0.2207415	0.7639524	0.1146756	-0.09774306	-1.271443	0.2842732	0.009230502	-0.3676056	0.2684129
GSM340683	-0.3283526	-0.4858338	0.4386772	-1.651982	-0.6607498	1.118392	-0.8014359	-0.1351215	0.3671316	-1.976905	-1.982442	0.0609142	0.7584535	-0.8078982	0.1655248	-0.7591278	-1.284426	1.312378	0.3582458	0.6091065	0.6220547	0.3523165	0.7473048	0.6976234	-0.09070163	0.5631248	-0.1884799	1.951653	-1.240605	0.2692912	-0.5353736	0.2705689	-0.5835025	0.3959791	0.8594587	0.6290468	-0.3028675	-0.07112081	1.458128	0.9469364	-0.2925238	0.07475857	0.2017709	-0.02517791	0.1194895	-0.1892069	-0.3043353	-1.392399	1.647879
GSM340684	0.991116	2.832899	1.142687	1.306602	-0.1027983	0.2508286	0.9327388	-0.2658842	-0.1105557	1.129782	0.06405391	0.3867948	-0.3706932	0.313693	-0.5751286	0.01787722	0.6115083	1.537708	-0.3209628	0.9656191	-0.183456	0.1639251	-0.04542357	-0.7145587	0.1940894	0.3634625	-0.2300749	-0.4555438	0.834152	0.5188148	0.689601	0.8636334	1.101143	-0.5612121	0.8777947	0.512915	0.301735	0.6010471	0.2214114	0.6993223	-0.1633156	0.2435407	1.094499	-0.3880036	-0.4312825	0.6508384	-0.1251549	0.3369395	-0.3850185
GSM340685	-0.558260048	-0.904601332	-0.838086087	-1.038748362	1.459465846	0.428284716	0.444238854	0.126404	-1.095785368	-0.333698453	-0.819023139	-1.191152824	-1.173339748	-0.420187668	-1.130618493	-0.500126131	0.498505598	-1.186739085	-0.825517799	-2.039271796	-0.268246675	-0.643466927	-1.371442	-0.8197212	-1.571615	-1.415347	-0.8124047	-0.6762036	-1.641248	-1.022885	-0.9188439	-0.20893	-0.78914	-0.1156231	-0.5157419	-1.504873	-1.160304	-0.9533413	-1.313822	-0.5222407	0.1381701	-1.725585	-0.9740164	-0.224732	-1.83155	-1.013979	1.061916	1.254983	0.3591673
GSM340686	-0.4483043	0.278417	0.5341362	-0.414756	0.5667435	-0.1238011	0.7617638	-0.3966469	0.1581434	-0.7701751	0.2322591	-1.05394	1.207391	-0.7525109	-0.9686006	-0.9317956	-0.2046224	0.0833039	-0.3015569	-0.7320596	-0.2258514	-0.1052057	-0.8237388	-0.1586998	-0.2900554	-0.5259425	-0.5212398	0.06601554	-0.2103808	-0.8000961	-0.5353736	-0.3982059	0.04922837	1.023104	-0.3323818	-0.09677642	-0.137976	-0.9393377	0.1076904	-0.5717635	-1.369259	-0.1643495	0.5283785	-0.4242862	0.2221758	-0.6321398	-0.573106	-1.093501	-0.5120746
GSM340687	4.249804	2.351317	0.7131217	-0.9526805	1.347876	0.9015012	-1.033473	2.414752	0.5611919	0.7189805	-1.758169	1.570256	-0.656381	0.009063352	0.9293236	0.6941594	0.4859497	2.602905	1.619633	1.525853	-0.6498044	0.5137949	1.511207	2.290084	0.5358386	-0.2718268	0.213605	3.315731	-0.5680975	1.160447	0.9985076	1.582882	0.5000491	-0.3796758	0.1993624	0.8613102	1.412005	0.6710646	1.642924	2.069454	-0.6801483	0.1591497	-0.9957903	0.8456038	0.01680321	2.1171	0.6363621	0.8920356	0.7766373
GSM340688	-1.018074889	-0.768501885	-0.324994341	-0.522340915	0.23197256	-0.675886883	-0.154173531	-0.135121513	0.770180133	-0.012759745	-0.622783769	-1.019637398	0.268703116	0.189071836	-0.25109272	0.132989078	-0.631521589	-1.0638317	-0.010467457	-0.06996492	-0.183456023	0.083185842	-0.1030765	-0.5643265	-1.07323	0.7627872	-0.5628348	-0.7965634	-1.7271	-0.3099603	-0.3010306	-1.104836	-0.9235953	-0.3136627	-0.1490217	-0.3145234	0.4556338	-0.4352118	-1.029519	0.5342462	-0.5940096	-0.7832175	-1.27885	0.3557891	-1.271443	-0.08229202	-0.1475524	1.148234	0.5769777
GSM340689	-0.3283526	0.1423176	0.4386772	-1.501363	0.008791962	-0.5970175	-0.6182484	0.4533108	-0.5434597	0.2568288	-2.865519	0.1466723	0.6632243	-0.4063408	-0.1122202	-0.5001261	0.812402	0.5134797	0.08656234	-0.1208953	0.2828923	-0.3474232	0.8337843	0.1868342	-0.6460441	0.9079962	0.3245249	0.3267952	-1.340766	0.6079304	0.2528709	-0.4360611	-0.559775	-0.5282055	1.097827	0.03387175	0.7194603	-0.6872748	0.178766	0.7818603	-0.1776721	-0.03776288	-1.257077	0.5190607	-1.140751	0.1773583	0.389989	-0.1114074	0.6495812
GSM340690	0.2714059	-0.6952176	-0.9216126	1.242051	-0.1027983	0.8423491	0.7984013	-0.5274097	0.4268425	1.34802	1.199439	-1.002486	-1.146131	0.6598633	-0.1122202	0.2624899	-0.9579739	-1.289162	0.765771	-0.4434543	-0.9889669	-0.05137948	-0.189556	-0.5042337	-2.183916	-1.324592	1.059369	0.8082347	0.1330273	-0.5149262	-0.7484127	0.914107	-0.7654126	-0.4951989	-0.9191341	-0.0241941	-0.6766218	-0.8973273	-0.7736475	-1.066992	0.2099524	-0.6847612	-0.7345041	0.4283543	-0.9353788	-0.8612431	0.2556036	1.596581	-0.7843377
GSM340691	-1.038067	-0.6742792	-0.933545	1.005364	-0.8839304	-0.005496977	1.286901	-0.7235538	-0.03591702	0.3980418	0.7789258	-1.019637	-1.853548	-0.6555833	0.2581064	0.204934	-1.573211	-1.616915	1.833099	0.0998029	-0.9041762	0.05627278	0.9779167	-0.6694891	-2.183916	-0.9615696	-0.10529	1.008835	-0.6539495	-1.299143	-0.684501	-0.6631921	-0.9235953	0.8745747	-1.157502	-0.6193691	-0.2369109	-0.9533413	-0.7452172	-2.767275	-0.3355932	-2.035019	-1.387719	0.5734845	-1.79421	-1.10562	-0.08035972	0.1447908	-0.1490572
GSM340692	-1.487886	-0.7789711	0.09263856	-0.6837182	-0.5491595	-0.399844	0.5541513	-0.5274097	-1.140568	-0.2438356	0.2322591	0.02661098	0.8808911	0.2998463	-0.7834373	-1.305909	0.1594974	0.0218502	-1.989875	-1.852528	0.1557064	0.002446645	-0.1751428	-0.4591641	-1.144429	-0.2173735	-1.034245	-0.4354838	-0.7398016	-0.3634296	-0.6951529	-0.6758105	-0.4727746	-0.8252649	-0.4607339	-0.7064679	-0.08301209	-0.4912258	-1.05795	-0.2581189	-0.06282041	-0.3893924	-0.1248367	-1.168079	-0.944714	-0.9070637	1.151506	-0.5384045	-0.457622
GSM340693	1.251011394	0.739061332	-0.766491853	0.241511767	-0.995520727	1.631043372	-0.166386028	-0.004358758	-0.020989301	0.17980348	0.512601009	-0.505088827	-1.023694165	0.867565327	2.780957232	1.42799746	0.586396601	-0.019118926	0.610523278	1.576783252	-0.946571491	-0.347423171	2.448068	-0.173723	-0.176139	1.888157	-0.4657798	0.005835618	0.2904226	1.071332	0.08243966	-0.6253369	0.1599563	-1.30386	0.05267435	0.5709809	0.04890118	-0.1271348	1.2449	0.8478907	0.999558	-0.276871	0.4630569	1.861516	0.5208996	2.040731	-0.5507084	-0.4316552	0.7040338
GSM340694	0.1014743	0.1946634	0.3790154	-1.200126	1.571056	1.078958	-0.1541735	1.303269	0.05364932	1.656122	-1.281588	0.7641301	-0.275464	0.742944	1.230214	-0.5289041	1.00074	0.6363871	-0.6702701	0.3035244	0.2828923	1.052057	0.1851883	0.6826002	-0.005264326	0.4905204	0.7820698	0.06601554	-0.9258143	0.6435767	0.9558998	0.5481736	0.5633222	-0.8087616	0.3093785	1.238738	0.9063375	0.6990717	0.7331559	1.557718	1.214905	1.776645	0.5283785	0.02924595	0.7542776	0.4675557	-0.6402986	-0.2608564	1.575276
GSM340695	-0.5482641	-0.6742792	1.130754	-0.6084088	-0.6607498	-0.5181481	-0.2762985	0.9763617	-0.468821	-0.6161245	-1.211501	0.9699494	0.7584535	-1.347923	-0.991746	-1.14763	0.02138301	-0.4492948	-0.1269032	-0.545315	1.257984	-0.7780322	0.1131221	0.592461	-0.2615762	-0.2173735	-1.089705	-0.09446426	-1.154753	-1.504109	0.6043854	-0.6631921	-0.8207765	1.683236	-0.2957098	-0.3435563	1.774766	-1.051365	0.1645509	-0.1425657	-1.196981	-0.03776288	-1.061112	-0.4424275	-0.5713092	-0.9681578	-0.4163231	0.4223389	-0.4031694
GSM340696	1.271003	1.011261	1.584185	0.6933683	-0.9955207	0.8029145	-0.7037359	0.6494549	0.2626375	2.131111	0.1481565	0.421098	-1.023694	1.795301	0.9061782	0.219323	1.716424	0.1037885	0.4358696	0.6260833	-0.2682467	0.02935971	1.208529	1.23846	0.7921505	-0.1992224	0.3522549	0.1061355	1.520968	1.320855	1.041115	1.633355	1.733874	-0.5612121	-0.2957098	1.921012	0.8623664	1.567288	0.7189408	0.9304288	1.846589	0.3560622	1.029176	0.06552852	0.4182132	1.032678	1.106711	0.1020911	1.593427
GSM340697	1.670842	1.660349	1.106889	-1.544397	-0.1027983	1.867652	-1.118961	1.36865	-0.1702666	0.6676303	-2.080562	0.7298269	0.4999741	-0.6555833	0.2118157	-1.075685	-0.4055162	2.357091	-0.5732403	0.5242226	-0.3954326	-0.7511191	0.8193711	0.592461	-1.002033	0.9806006	-0.5766997	2.172313	-2.199286	0.8574541	-0.07733964	1.557645	-0.496502	-0.2971594	1.592899	0.01935529	0.5765543	-0.08512431	0.6478652	-0.7863624	-1.311832	-0.2065451	-1.409493	0.5553433	-0.9353788	0.2537261	-0.8194791	0.2088404	-0.003850185
GSM340698	0.01151052	-0.5800566	0.1284357	-0.2641372	0.9015144	-0.2026705	-0.08089855	-0.2658842	1.232939	-0.2309981	-1.1274	0.4382496	-0.275464	0.009063352	1.160777	0.3919908	-0.07906385	0.8617173	1.328544	0.5242226	-0.4802232	-0.3743363	0.6031724	1.043157	1.148139	0.1819513	1.128694	0.2666153	-0.05298546	1.169359	1.094375	0.005582683	0.1995019	0.09891976	0.4744025	0.5564644	0.6754892	1.32923	2.055163	1.524703	1.602529	1.35469	0.5937	-0.1158843	1.753135	0.5591971	0.5467719	0.9560852	0.3591673
GSM340699	0.571285107	0.686715353	0.629595115	0.370613629	0.343562859	0.428284716	1.006013745	1.172505856	0.516408763	-1.335027224	-0.959194118	1.03855569	-0.493130784	-1.472545146	-1.107472868	-1.018129483	1.276968772	-0.387841081	-0.437398588	0.473292236	-0.141060747	-0.858771414	0.3725605	-0.3990712	0.2510476	-1.397196	-1.311544	1.630693	-0.5680975	-1.218939	-0.002775964	-0.5243898	1.124871	1.419184	0.3093785	-0.7645337	1.521933	-0.7852992	1.756645	-0.5552559	-0.3355932	-0.1362191	-0.211932	-1.422056	1.72513	-0.9987052	0.9051328	-0.602454	-1.020299
GSM340700	0.611269006	-0.286919271	-1.267650894	-0.963438943	-0.883930429	0.448002088	-2.389060599	-0.200502817	-0.424037863	-1.12962645	-1.856288282	-0.299269618	1.316224392	1.006033699	0.142379415	-1.13324134	1.854538223	0.861717334	1.83309879	0.354454753	0.410078241	3.016709644	0.4446267	2.199945	1.333253	0.6720316	1.19802	0.4270951	-1.383691	1.169359	0.4339541	-0.7262841	0.8638693	-1.072814	1.427875	0.4693657	-0.5996724	1.707324	0.8326618	1.178043	0.5401511	1.368755	-0.5603135	0.6279084	2.051859	1.353422	0.4123865	0.400989	-0.1490572
GSM340701	0.8411764	-0.3078576	-0.9574097	0.8870211	0.5667435	0.5465888	-1.851711	-0.7889351	0.8298909	-0.5776119	-1.533895	0.8155849	0.2278905	1.504518	1.901431	2.363281	-1.171423	2.029337	3.540823	0.2356173	-0.8193857	3.447319	0.1563618	6.661839	0.7636715	1.016903	1.69716	0.3067353	0.04717523	1.303032	1.520453	-0.5243898	0.6345044	-0.06611321	-1.57923	1.717782	-0.2039326	1.203197	0.3919929	0.8478907	1.76045	2.100145	-0.1030629	0.3920717	1.473082	2.911323	2.002613	1.041485	2.010897
GSM340702	0.8611684	0.6762462	1.011431	-0.7159937	1.013105	0.724045	0.4198139	1.041743	-0.5285319	0.01291535	-0.5807325	-0.4707856	-0.3979016	0.09214419	-0.1122202	-0.5001261	1.36486	0.267665	-0.3985867	0.6091065	0.7916359	-0.6703799	0.1707751	-0.08358371	-0.09070163	-0.0177111	-0.2023449	0.6477548	-1.269222	0.251468	0.3700424	1.179093	-0.615139	0.4289857	0.3460505	-0.2564575	0.444641	0.1249282	-0.3898391	-0.5717635	-0.3786626	-0.1362191	-0.8215995	0.4464955	0.1474949	-0.005924271	-0.01316706	0.3796392	-0.3668676
GSM340703	-0.18840898	-0.632402437	-0.181805873	-0.619167311	-1.330291624	0.073372431	0.627426318	1.107124752	-1.946665387	-0.12829768	-1.940391168	0.54115926	0.976120358	-0.115557866	-0.876019011	-1.104463376	1.6536445	-0.592686724	-0.980765482	-0.239732763	-0.310641951	0.271577266	0.9058506	0.2769734	0.08017298	-0.598547	-0.1884799	0.527395	-0.4965542	-0.7911845	-0.7377607	-0.6884289	-0.6705029	0.8415681	0.3643865	-0.05322703	0.7304531	-0.7993028	0.07926012	0.3031397	-0.6657918	0.03256303	-0.1901582	0.5916258	-0.4966283	-0.7390546	-0.1251549	0.3369395	-0.2035098
GSM340704	2.160645	-0.1926965	-1.744946	0.6288174	0.2319726	0.664893	-2.266936	-0.5274097	1.859904	-0.5134241	-1.407742	0.7984333	-0.6971935	1.449131	2.41063	2.478393	-2.226116	1.18947	2.298842	0.1507333	-1.285734	3.501145	-0.01659709	4.152963	0.5785572	1.634041	2.945009	1.329794	0.8055347	1.34759	0.8813361	-1.003889	0.4130486	-0.6437286	-1.67091	1.819397	-1.127325	0.9091241	0.292487	1.640256	2.24857	1.973558	-0.2337059	0.7367561	0.6795966	3.247342	2.114601	1.63928	2.246858
GSM340705	1.430939	2.707269	0.9994982	0.5212325	-0.8839304	2.69578	0.004588939	-0.5274097	1.352361	-0.06410994	1.409695	1.810378	-1.567861	-0.821745	-0.1816564	-0.2986804	0.812402	-0.7155941	-0.3209628	0.6091065	-0.734595	0.05627278	-0.3048619	-1.060092	0.4219222	-1.415347	-0.10529	1.470214	0.5622873	-0.782273	-1.163839	0.8257782	1.259326	-0.5612121	-0.66243	-0.3000069	1.346048	-0.7712958	-0.3187634	-1.100007	0.2386654	-0.2628058	-0.5385396	-0.1158843	0.632921	-0.7237811	0.9275303	-1.15755	0.6495812
GSM340706	0.411349509	-0.161288919	-0.671032907	-1.103299293	-0.549159532	0.822631745	-0.178598525	-0.265884221	-1.036074961	0.500742188	-0.903125727	2.050500493	-0.098609665	0.576782402	0.790451131	1.370441532	-0.392960294	1.496738824	-0.262744944	0.677013636	-0.056270145	0.190838096	0.99233	-0.173723	-0.1903785	1.924459	0.6572848	-1.017224	-0.2103808	1.409971	1.168939	4.308455	-0.4806837	0.5445088	0.6944346	1.122607	1.433991	1.203197	0.2071963	0.8809059	0.8272803	0.341997	-0.6691827	0.5553433	-1.159422	1.353422	1.039518	-0.06870771	0.3773181
GSM340707	-1.048063	-0.9674165	0.7847159	-0.2964127	-0.6607498	-0.3801266	0.3465389	-0.06974013	-2.021304	-0.2566732	-0.4265445	0.2838851	2.132476	-0.5863493	-0.6677102	-1.233964	1.741536	-0.1420263	0.4940875	-0.8678738	1.681937	-0.9664237	0.8337843	0.9980877	0.8491087	-0.3625825	-1.02038	-0.8968633	-0.3820849	-1.040708	-0.4288541	-0.7136657	-0.6784121	1.435687	-0.644094	-0.4451715	-0.06102655	-0.7852992	0.3209172	-0.07653527	-0.6657918	0.4263881	-0.7780518	-0.6782642	-0.4779581	-0.6779604	-0.3043353	-0.2395065	-0.4757729
GSM340708	-0.04846533	-0.548649	-0.5517093	-1.060265	0.4551532	-0.2618226	0.4320264	0.06102261	-0.1105557	0.449392	-0.6788522	0.1981271	0.5271825	0.9506462	1.415377	-0.1260126	0.5110615	1.926915	0.7075531	0.9316655	-0.183456	1.321187	2.159803	0.1417646	1.860117	0.9624495	1.30894	0.3468552	-0.5394802	0.5722842	0.3274346	-0.3729691	0.3972303	0.2309461	0.9511387	1.209705	-0.90747	1.273215	0.5625744	1.277088	1.143123	0.9327346	0.854986	0.3376478	0.9876555	0.8799415	1.061916	-0.5811042	-0.5665272
GSM340709	0.7712046	2.445539	0.9875661	2.274866	2.575369	0.03393773	0.06565143	1.237887	1.128446	1.87436	0.512601	-0.6937566	-0.1394222	1.850688	0.3043973	0.5071026	-0.5687423	0.6568717	0.6687412	-0.06996492	-1.285734	-0.293597	0.5166929	2.124829	1.888596	1.162112	1.33667	0.6678148	0.834152	1.614937	1.424586	0.4598448	3.703249	1.221144	-0.1490217	1.209705	-0.5776869	2.855611	1.785075	0.9799516	1.387182	0.7076917	2.74931	-0.7145468	1.687789	2.269834	-0.8642742	-0.3676056	1.012599
GSM340710	0.201434038	0.602961785	-0.623303484	-1.200125689	-0.102798337	1.256413217	-0.911348384	0.257166707	0.546264265	0.808843349	-1.169450536	0.078065805	-0.275463956	-0.627889728	0.350688145	-0.010900742	-0.455739582	0.984624719	-0.262744944	1.033526385	-0.776990287	0.379229559	-0.5643003	0.4121823	-0.1903785	0.2545558	-0.3825899	0.7079347	-0.983049	1.454529	-0.3329865	0.8005414	-0.4332289	-1.468893	0.5110746	0.5274315	-1.083354	-0.1131313	1.031674	0.2701245	0.784211	0.4826488	0.3324139	0.1018111	0.07281392	0.1009906	-0.573106	-1.563197	0.1413568
GSM340711	0.06149039	-0.6219332	-1.61369	1.371153	-0.1027983	-0.5970175	-1.375423	0.4533108	1.785265	0.8088433	0.5546523	-0.5736953	0.4047449	1.504518	0.396979	1.125829	-0.2046224	0.06281933	-0.1074973	-0.460431	1.893913	0.2177511	0.1563618	-0.1136301	0.5927968	-0.1084668	0.01949502	0.527395	1.921611	0.2960258	0.5404736	0.1696218	0.1995019	0.6270253	0.1076824	1.122607	-1.204275	1.13318	0.5341442	0.05552559	-0.2063851	0.341997	1.638845	0.06552852	1.30505	0.8493945	-1.289828	-0.6238039	-0.167208
GSM340712	0.6712449	-0.108943	0.03297672	-1.253918	0.5667435	0.724045	-0.166386	1.172506	1.561349	1.476396	0.03601971	-0.762363	0.3775365	1.366051	0.5589969	1.197774	0.1846092	0.7592945	-0.2821509	0.03189579	-0.01387484	-0.5089016	1.756232	-0.2939087	0.2795267	1.053205	0.9761797	0.3468552	-0.6396409	1.151536	0.8493803	0.6365023	-0.3541375	-0.2806561	0.7677787	1.122607	-1.127325	0.4750157	-0.04867602	0.5507538	1.143123	0.03256303	0.3977355	0.1925176	0.6235859	0.9715829	0.2108085	-0.3249059	1.538974
GSM340713	-0.6282319	0.06903319	-0.4801151	-1.200126	0.008791962	0.5860236	-0.239661	0.5840735	0.2775651	-1.437728	0.3303787	-0.7795146	0.5543909	0.105991	-0.1122202	-0.02528972	0.1218299	-0.4697793	-1.136013	-0.2736863	0.7916359	0.2446642	0.1996016	-0.3990712	-0.7030023	-0.03586223	-0.1468849	1.249555	-0.2389982	-0.1495522	0.455258	-0.8650864	0.1836837	0.6765352	0.5294106	0.03387175	-0.4347808	-0.01510682	-0.5035601	0.6002766	-0.5796531	0.496714	-0.5167658	0.5916258	0.1848353	-0.1586597	1.285891	0.2728899	0.3773181
GSM340714	-0.428312375	3.188851485	1.822831687	1.317360615	0.12038226	0.724044988	0.432026356	-0.788935148	0.934385096	-0.808687742	-0.384493155	0.815584939	0.146265512	-2.137191859	-0.019638534	-1.680022657	-0.8951946	0.390572358	-0.941953561	-0.32461668	-1.370524451	-0.885684537	-1.039937	-0.4441408	1.361733	-1.596859	-0.9094597	-0.295064	2.136241	-0.9248579	-0.5992853	0.7374495	2.698789	0.3794758	-0.66243	-0.1548423	-0.2479037	-0.9533413	0.9179526	-0.9514384	-1.096486	0.04662821	0.6590215	-1.7486	0.4368835	-0.6015927	-0.4611182	0.05939141	-1.582976
GSM340715	1.440934916	1.356743194	0.53413617	0.037100486	0.23197256	0.093089782	0.529726337	-0.004358758	0.964240499	1.566258701	1.017216532	-0.144905136	-0.411505748	0.078297377	0.142379415	-0.183568526	1.063519192	-0.387841081	-1.097201245	0.59212972	-0.225851399	0.029359706	2.347175	-0.2638623	-0.1618994	0.4179159	0.6295548	0.3669152	-0.5251715	0.8752773	0.2848268	0.6995943	-0.3145918	-0.3631725	0.07101036	0.2080693	-1.028391	0.2789667	-0.1197517	0.3856777	-0.03410749	-0.06589324	-0.7780518	0.1743762	0.2221758	0.2995467	-0.2371426	0.1447908	-0.04015193
GSM340716	-0.8981232	-0.3811419	0.03297672	1.500255	0.1203823	-0.6167349	1.189201	-1.442749	-0.6628815	-0.5134241	1.367644	0.4897044	0.7856619	0.7152505	0.3506881	-0.6871829	-0.5310747	-0.531233	-0.6702701	-0.08694171	1.809123	0.5137949	-0.6219533	-0.7896748	-0.5321277	-0.5622448	-0.02209996	-1.077403	-0.01005945	-0.2386678	-0.05603573	-0.3351139	-0.05359038	0.5280055	-0.1306857	-0.3435563	0.6754892	0.08291767	-0.6030659	-0.3571646	-0.6801483	0.1169541	1.682392	-0.1703082	-0.2259098	0.07044347	-0.03556461	-0.09005756	-0.8932429
GSM340717	-0.058461307	-0.894132236	0.307421161	0.21999479	-0.325978934	0.152241816	1.018226242	-1.050460662	-0.931580504	-0.628962065	0.512601009	0.215278654	0.051036277	-0.046323869	-0.714001032	-0.989351519	0.988184045	-0.715594109	-1.077795285	0.167710037	1.215589184	-0.455075464	-0.3192752	-0.5643265	-0.6745232	-0.1084668	-0.3964548	0.1663154	-0.3391588	-1.022885	-0.4075502	-0.4108243	-0.9552318	0.9240846	-0.3140458	-0.6919514	0.2137928	-0.6452643	-0.5462054	-0.2251037	-0.7375742	-0.009632518	-1.191754	-0.2065908	-0.870033	-0.8459695	0.009230502	-0.3462558	0.08690418
GSM340718	0.7512127	0.5087391	-0.444318	-0.02745045	0.4551532	1.355001	0.05343893	-0.3312656	0.2775651	-1.129626	1.031233	0.2495818	0.01022375	-0.8632854	-1.315781	-2.082914	-1.008197	-0.8385015	-0.6508642	-1.343224	-0.4802232	-0.7780322	-1.457921	-0.7596284	-0.1476598	-1.506104	-0.9926497	0.447155	-1.398	-1.343701	0.3806943	1.431461	-0.3462284	-0.4951989	0.3643865	-0.6919514	-0.7755568	-0.9393377	-0.5177752	-0.967946	-0.6801483	-0.361262	-1.126433	0.3739304	-0.1138885	-0.6626868	1.420277	0.4863884	0.685883
GSM340719	-0.628231872	0.404047262	-0.038617484	-0.69447673	0.008791962	0.270545945	1.347963679	-0.527409734	0.053649315	-0.372211099	-0.861074383	0.781281754	0.023827929	0.175225059	-0.598274004	-1.262742179	-0.129287283	-0.285418261	-0.903141641	-0.613222096	1.003612804	-0.239770977	0.3004943	-0.7145587	-0.7599605	-0.03586223	-0.7153497	1.129194	-1.369383	-0.1851984	-0.2797267	1.065528	-0.6230481	0.7095417	0.1993624	-0.8806654	0.6644965	-0.6312608	-0.2050425	-0.2746265	-0.8954953	0.18728	-0.7345041	-0.07960177	-0.4592878	-0.6168662	0.3003988	-0.6451537	-0.2579624
GSM340720	1.540895	1.890672	0.7847159	0.3813721	-2.669375	2.774649	-1.118961	-1.115842	0.6806137	-0.6546372	0.8630284	1.930439	-2.288882	-2.62183	-1.269491	-0.9030176	-0.9956415	-0.9204398	-0.2627449	-0.9527579	-1.497711	-1.504685	-1.400268	-1.135209	1.803158	-2.068788	-0.7985397	-0.4555438	1.220486	-1.414994	-1.110579	2.049762	1.876239	-1.716443	-0.5524139	-1.925851	0.3786844	-0.8833238	-2.294666	-1.56222	-0.7662871	-0.6144353	-0.2772536	-0.9866661	0.6702615	-0.9528843	0.1660134	-1.1789	-2.345313
GSM340721	-0.1384291	-0.1298814	-1.255719	-1.479846	0.1203823	-0.3604093	-2.279148	1.760938	1.397144	-0.1154601	-1.505861	-1.088243	1.751558	0.6598633	1.021906	-0.01090074	-0.4306279	1.148501	2.298842	-0.1208953	-0.9041762	0.5137949	0.6031724	2.169898	2.116429	1.252867	-0.3687248	0.527395	-1.741408	1.730787	0.7961205	-0.7136657	0.2785933	-0.4621923	0.8227867	1.427452	-0.3468386	1.553285	0.5767895	2.449129	0.6119334	1.650059	-1.387719	0.6097671	-0.7860169	1.414516	2.383372	-0.5170546	1.829388
GSM340722	1.151052	0.11091	0.3432183	0.9085381	-1.218701	0.7831971	0.4076014	-0.1351215	1.053807	-0.08978503	0.3443958	1.604559	0.5815992	0.05060377	-0.9454552	-0.7015719	0.5361732	0.3700878	-1.136013	0.490269	1.936309	-2.231337	-0.838152	-0.6544659	-1.201387	0.436067	-0.4519148	0.7480547	-1.412309	0.251468	0.3700424	0.3841345	-0.4648654	-0.000100018	0.4377305	0.06290468	1.466969	-0.2251593	0.3351324	0.02251037	-0.2063851	-0.09402361	-1.039338	0.2106588	-0.1885694	-0.387763	-0.6179011	-1.477798	-0.6935833
GSM340723	1.850769883	0.100440779	-0.229535396	-0.360963587	0.12038226	-0.557582855	-1.143385839	0.061022607	0.60597517	-0.97557587	0.17619066	0.198127112	-0.860443595	0.369080342	-0.065929365	0.938772071	0.021383008	0.431541486	-0.379180707	1.237247586	-0.395432603	0.486881852	-0.2327958	-0.6995355	-0.3185344	0.8353917	0.7127448	-0.7564434	-1.197679	0.7326923	-0.1199474	0.1065298	-0.5281385	-1.5019	2.014627	0.7887278	-0.2259181	0.2229527	0.07926012	0.03901798	0.1812395	-0.4737835	-0.5603135	0.7367561	0.0634788	-0.005924271	0.6811572	0.9347353	0.01430069
GSM340724	-1.118034638	-0.716156005	1.417130893	0.510473979	-1.66506252	-0.616734869	0.016801437	0.714836332	1.113517611	-1.014088515	-0.062099954	0.575462445	0.18707808	-1.1956086	-0.737146457	-0.931795592	0.372947022	0.062819331	-0.223933023	-0.63019888	0.198101661	-0.024466421	0.3293208	0.5473913	0.3364849	-0.5259425	-0.6182947	-0.4555438	1.163251	-1.112001	1.051767	-0.8019944	-0.2434096	0.7590516	-0.4423979	-0.3000069	1.785759	-0.7993028	-0.006030643	-0.2746265	-0.4791578	0.3841926	1.44288	-1.113655	0.5302347	-0.9987052	-0.03556461	1.020135	-0.5483764
GSM340725	1.320983	1.157829	0.9279043	-0.8558541	-0.5491595	-0.8336258	-1.021261	0.06102261	0.09843249	7.78E-05	0.4565326	-0.3335728	-0.8604436	1.435284	0.234961	0.5358806	0.285056	0.8207482	1.522603	2.748182	-0.8193857	0.1100989	1.597687	-0.5793497	1.76044	0.9079962	3.028199	1.329794	0.1044099	0.8574541	1.531105	-0.145838	0.8243236	0.03290657	1.061155	0.6435632	0.301735	0.7970962	1.614494	0.501231	0.8272803	-0.670696	4.186384	0.06552852	1.28638	0.9257622	0.05402562	-0.2822062	-0.6572816
GSM340726	-0.9381071	-0.3078576	0.915972	-0.2533787	0.4551532	-0.06464903	1.079289	0.4533108	-0.8867974	-0.5390992	0.2602932	0.7126753	0.2414947	-1.098681	-1.153764	-0.8742397	0.1846092	-0.4492948	-0.8837357	-0.2906631	2.105891	-0.4012493	-0.4489944	-0.173723	0.08017298	-0.6166982	-0.9926497	-0.335184	0.2618053	-1.423905	-0.09864354	-0.6001002	-0.2908644	1.45219	-0.6074219	-0.5032374	1.433991	-0.8693202	0.06504499	-0.2911342	-1.555893	0.1732148	0.6154738	-0.7689706	0.2688514	-1.029252	-0.6402986	-0.8373024	-0.6572816
GSM340727	-0.3283526	0.1632559	0.9994982	-0.1242768	-0.3259789	0.1719592	0.1633514	0.3879294	0.1879988	-0.4363988	-0.3424419	1.227224	0.336724	-1.237149	-0.7602919	-1.018129	0.900293	-0.346872	-0.6120522	-0.2397328	-0.1410607	-0.5358146	0.4734532	0.03660201	-0.2900554	-0.6893026	-0.9787846	0.2064353	0.7196827	-0.9872389	0.46591	0.03081947	-0.4332289	0.5940187	-0.1673577	-0.4451715	1.148178	-0.7292853	-0.3756239	-0.2251037	-1.77124	0.04662821	-0.1030629	-0.4605688	-0.2819206	-0.7696017	-0.3491304	-0.3462558	-0.3305659
GSM340728	1.76080611	1.325335407	1.333604553	1.4249455	-1.107111026	-0.281539855	-1.277723313	-0.462028331	0.546264265	1.463558314	0.386447078	0.60976563	-1.554257047	0.341386687	1.230214317	0.521491592	0.033938866	-0.899955187	0.901612686	0.49026902	-1.455315602	0.271577266	1.093223	0.7577163	0.934546	1.234716	-0.6876198	1.710934	0.6052133	1.472352	-0.9188439	1.002436	0.4209577	-1.336867	-0.002333674	0.7742114	0.8183953	1.385243	0.519929	0.2866321	-0.3786626	0.2998015	-0.625635	1.317278	0.1381598	2.056005	-0.5059134	0.1020911	0.3773181
GSM340729	0.78120058	-1.01976209	0.58186559	-1.42605395	0.34356286	0.44800209	0.40760136	-1.37736718	-3.66335378	-0.38504865	-0.70688636	0.38679478	1.27541232	0.8814121	0.51270602	-0.2842914	-1.57321091	1.37383144	1.2897319	0.38840832	-0.77699029	0.32540341	-0.2760354	0.7276699	0.7921505	-0.3081291	0.04722502	-0.4555438	-1.097518	0.9911275	0.7002529	-0.3729691	1.251417	-0.2641528	1.171171	1.441969	-0.8195279	1.833355	1.472343	0.4186929	1.55946	0.1450845	1.595297	-0.1703082	1.30505	0.6813854	0.994723	0.4650386	0.7947882
GSM340730	-0.7981634	0.9798526	0.2835565	-1.415295	0.3435629	-0.4195614	0.6274263	0.3879294	-0.6180982	-0.5390992	-0.1742367	-0.4021792	0.4999741	-0.6694302	-0.8065827	-0.9317956	-0.5561864	-0.2649337	-0.3985867	-0.3585702	0.4100782	-0.5896408	-0.5931268	0.006555581	0.02321477	-0.03586223	-0.1191549	0.04595557	-0.3534676	-0.6575111	-0.3755943	-0.7767577	-0.3778649	1.023104	-0.1490217	-0.2129081	0.7414459	-0.8833238	0.2782719	-0.01050484	-0.7088613	0.08882375	-0.2337059	-0.1521669	-0.3939419	-0.8001489	-0.03556461	-0.7092033	-0.4031694
GSM340731	0.581281082	-0.203165703	1.608049383	2.640654698	-0.883930429	0.645175602	-1.131173341	-2.292706628	-0.289688302	3.183789792	2.292772488	1.604559189	-1.622277495	-0.683276938	-0.528837727	1.341663568	-0.493407155	-0.961408879	1.968940513	0.473292236	-1.582500831	-1.746902184	-0.3913414	-0.06856049	2.486657	-1.560556	-0.2855349	-2.020222	1.0774	-0.06043658	2.180874	-0.562245	2.508969	-1.930986	-0.8824621	0.6000138	0.4996049	-0.9813483	1.131179	-0.3241494	-0.421732	-0.7269568	3.097691	-0.5149927	0.2315109	-0.4641307	0.6363621	2.023578	-1.891541
GSM340732	1.271003344	1.168298465	0.641527421	1.962869924	1.236285249	1.000087688	0.15113891	0.584073525	1.904687224	1.514908508	0.582686448	-0.213511506	-1.037297856	0.950646191	0.697869429	-0.025289724	1.60342107	0.144757587	0.125374266	2.561436885	-0.565013807	2.370796683	1.97243	-0.06856049	0.2937662	0.9806006	0.7127448	1.229494	0.9629301	0.8931004	0.1143955	2.756392	1.330508	-0.7262451	0.4010585	1.224222	1.51094	0.7130752	1.116964	0.1380636	1.013915	-0.2206102	0.2453186	-0.2428734	0.5862454	0.5286499	0.2108085	0.8920356	-0.8387903
GSM340733	0.6512529	1.168298	0.5222038	0.2953042	0.008791962	1.394435	-0.1785985	0.6494549	0.4566979	-0.1411352	1.67602	0.7812818	-0.3842974	-1.887949	-1.200054	-0.2842914	-2.188448	-1.022863	0.765771	0.3884083	0.5372641	-1.370119	0.8049578	-0.3990712	1.532608	-1.251987	-1.477925	0.1061355	0.9200041	-1.370436	-1.344922	4.018232	0.6028678	-0.7922583	-0.772446	-1.112929	-0.2149254	-0.8693202	0.09347524	-1.281591	-1.498467	-0.6285005	-0.1901582	-0.6238403	0.6609263	-0.7848753	0.1212183	-0.7305531	-1.310713
GSM340734	-0.7681755	-0.4648954	0.4506096	0.00482502	0.2319726	-0.5970175	0.3953889	0.3225481	-1.289846	-0.03843484	-0.02004867	0.9699494	1.057745	-0.2401792	2.618939	0.981939	-0.07906385	1.558193	3.327358	0.6430601	-0.1410607	0.971317	0.8049578	0.2919967	1.333253	0.09119564	1.849674	-0.1546442	1.005856	0.5544611	0.8600322	-0.3098771	0.3814121	0.1484297	0.01600233	-0.03871057	-0.379817	1.609299	0.4772837	0.7653527	0.9852014	2.508035	0.854986	0.5734845	2.798669	1.185412	1.173903	-0.3889555	-0.5120746
GSM340735	0.971124099	-0.862724648	0.748918773	-1.167850224	1.12469495	-0.537865483	0.224413896	1.82631989	-1.00621926	-0.97557587	-0.202270933	-1.585639899	1.479474663	0.009063352	-0.181656443	-0.802294753	0.498505598	0.370087793	0.494087516	-0.036011353	1.300379337	1.45575249	0.1707751	0.3821359	0.9060669	0.6720316	-0.5351048	-0.254944	0.6338307	-0.2119331	-0.4821138	-0.7893761	-0.496502	0.01640328	-0.3873898	0.1790364	-0.522723	-0.6312608	-0.944229	0.3361549	-0.1776721	0.3560622	-0.625635	0.2106588	0.5675751	0.05516992	0.03162806	-0.1541071	-0.9839973
GSM340736	-0.178413	0.07950239	1.8109	-1.210884	1.013105	-0.7153216	-0.9357734	-1.246605	2.262953	1.373695	-0.7489377	-1.002486	0.4727658	-0.06017068	-0.5056923	0.6653814	0.4482822	-0.6541404	0.008938504	0.06584937	1.003613	-0.7780322	-0.3192752	-0.7295819	-0.6033255	2.795713	-1.367004	-1.899862	-2.828867	1.267386	0.1996111	0.9898173	-0.7495943	-1.55141	1.024483	0.7742114	-0.6546363	-0.5332363	-0.9157987	0.3031397	0.2530218	-0.5019139	-1.27885	-0.09774306	-0.9353788	-0.1892069	1.465072	0.6571873	1.593427
GSM340737	-0.1284331	-0.8208479	-0.3727238	0.5427494	0.9015144	-0.4392787	0.9449513	-0.919698	-0.4389656	0.6162801	0.5967036	0.3524915	0.4047449	0.1475314	-0.436256	-0.7447388	0.07160644	-0.4288102	-1.291261	-0.4943846	0.4948688	0.2446642	-0.1463163	-0.7896748	-0.1618994	-0.5259425	-0.3271299	0.08607552	0.4621267	-0.6129533	-0.7377607	-0.7136657	-0.3383193	1.534707	-0.5707499	0.1935528	-0.2259181	0.2789667	-0.04867602	0.583769	-0.5222272	0.18728	1.094499	0.4646368	0.1381598	-0.4030365	0.09882073	-0.06870771	-0.7117342
GSM340738	-0.6082399	-0.8731938	-0.217603	-1.16785	0.9015144	-0.399844	0.7495513	-0.8543166	0.6059752	-0.2566732	-0.1882538	-0.8481211	0.07824464	-0.4340344	-1.17691	-0.8310727	0.4357263	-1.227708	-0.6314582	-0.9867114	-1.41292	-0.293597	-0.8093255	-0.8497676	-1.044751	-0.743756	-0.5489698	0.04595557	-0.9258143	-1.414994	-0.4608099	-0.8146128	-0.8365948	1.45219	-0.735774	-1.432291	-0.5776869	-0.9393377	-0.6599264	-0.5882711	-0.1633156	-0.98013	-0.9740164	0.1743762	-1.495486	-0.9528843	0.09882073	0.5290882	-0.3668676
GSM340739	0.1514542	0.5610851	-0.2295354	0.2307533	0.3435629	0.7634797	0.3587514	-0.06974013	1.038879	1.309508	0.1201223	0.4725528	-1.676694	0.5629356	-0.3436744	0.00348824	-0.9956415	-0.9409243	-0.4568045	1.457946	-0.5226185	-0.1052057	-0.1174898	-0.6694891	-2.02728	-0.8163605	-0.8539997	0.6276948	-0.940123	-0.336695	-1.025363	0.1191482	-0.9789592	-0.775755	0.1443544	-0.05322703	0.1918072	-0.9253343	-1.512835	-0.4397026	-0.2925238	0.004432663	-0.5603135	0.2650826	-1.252772	-0.8306959	0.1436159	0.699887	0.3591673
GSM340740	-0.7081997	-0.2869193	0.4267448	-0.2533787	-1.888243	-0.06464903	0.6152138	-0.1351215	-1.52869	-1.065439	-0.4405615	0.3696431	1.72435	-0.9186727	-1.408364	-1.29152	-0.003728707	-0.5107485	-0.02987342	-0.375547	0.9188219	-0.239771	0.4878664	-0.1136301	0.2795267	-0.9252672	-1.256084	-0.5959636	-0.5824063	-1.379348	-0.1305994	-0.6631921	-0.4253197	0.9240846	-0.772446	-0.7645337	0.686482	-1.177398	0.292487	-0.7368395	-1.153912	-0.3893924	-0.6691827	-0.5875577	-0.4966283	-1.258355	-0.3267329	-0.8373024	-0.8750921
GSM340741	-0.7181956	-0.5172414	-0.6113711	-0.7375107	-1.441882	-0.1829531	0.4320264	-1.377367	-0.0807002	-0.2438356	0.80696	-0.3850276	-0.4115057	0.3967739	-0.6908556	0.5358806	2.206102	-0.9818934	-0.1074973	-0.8508971	0.07091577	0.5137949	-0.3625149	-0.8948373	-1.443459	-0.6893026	-0.6044298	-1.257942	0.1473359	0.02867902	-1.089275	-0.7262841	-1.184597	0.2474494	-0.644094	-1.490357	-0.3358459	-0.6172572	-1.726061	-0.7368395	0.3248041	-0.5300442	-1.670779	-0.7508294	-1.495486	-0.7390546	-0.5283109	0.3796392	0.2321112
GSM340742	-1.08804671	-0.38114193	-0.8738832	2.66217168	0.45515316	-1.38571116	0.12671392	-1.05046066	0.69554148	0.46222954	2.09653242	-0.81381779	-2.30248596	-0.83559179	-0.04278395	2.4352262	-3.04224626	-0.75656324	2.24062396	-0.27368633	-1.58250083	-1.47777195	-0.5787136	-1.135209	2.301543	-1.796521	-0.2855349	-1.659143	1.249104	-0.3812528	-3.336837	-0.4865346	-0.1089543	-1.45239	-1.505886	-0.866149	-1.369166	-1.051365	-0.3756239	0.121556	-2.46035	-0.8957389	-0.7780518	-1.422056	-0.1325587	-0.5099514	-1.26743	-0.602454	-2.163804
GSM340743	-0.808159418	0.299355402	-1.017071872	3.081752726	-1.218701324	-0.77447364	1.164776215	-0.527409734	0.382059302	0.706142962	0.975165188	0.695523742	0.119057134	-0.378647236	-0.690855606	0.492713628	0.00882715	-0.592686724	0.144780227	-0.12089528	-0.183456023	-1.343206334	-0.5643003	-0.6845123	0.208329	-0.6893026	0.5463648	-0.01422436	1.063091	-0.2475794	0.007875989	-1.142691	-0.1168635	0.2144428	0.05267435	-0.08225996	0.6644965	-0.1131313	0.2498416	-0.1425657	-0.3786626	-0.2628058	1.573522	0.3557891	0.2875217	-0.06701847	-0.9314669	-0.4316552	-1.401467
GSM340744	0.231421962	-0.077535452	0.760851178	-0.974197431	0.23197256	0.704327716	-0.654885933	-0.06974013	0.367131551	0.154128383	-0.706886356	-1.105395111	1.34343277	0.382927119	0.790451131	0.406379737	0.423170452	0.329118666	0.494087516	0.473292236	-0.522618531	0.083185842	0.7328916	0.3520895	0.5073595	0.7809383	1.045504	0.527395	-0.2962328	0.313849	0.6150373	-0.04489089	0.08086492	-1.204841	-0.1306857	0.3967833	-1.259239	1.315226	-0.2476878	-0.885408	1.028271	0.7498873	1.072724	-0.4424275	0.6609263	0.1009906	0.3227963	0.8066362	0.06875331
GSM340745	0.631261	-0.07753545	-0.3130619	1.25281	-0.8839304	-0.5970175	-2.718798	0.7802176	0.5313365	1.758822	0.7789258	0.506856	-0.4387141	1.130654	0.8830327	1.485553	1.929873	0.4315415	0.6881471	1.491899	0.5372641	-0.02446642	1.799472	0.8178091	0.6355155	2.124122	-0.3132648	0.1061355	-0.2389982	1.356502	0.7535127	-0.2215484	0.3102298	-1.171834	0.7677787	0.919376	0.7744242	0.4190016	-0.6883567	0.666307	1.157479	1.607863	-1.148207	0.3557891	-0.02053726	1.674166	-0.08035972	0.977435	1.901991
GSM340746	0.891156301	2.539761537	1.787034969	0.263028744	-1.999833416	3.642213058	-0.227448516	1.499412374	1.173229015	-0.97557587	0.891062601	2.307774629	-1.472631912	-1.611012921	-1.709254132	-2.255581938	0.573840744	0.492995179	-0.456804549	-0.17182563	-1.412919528	-1.531598196	-0.4345812	-0.8197212	2.258824	-1.814672	-0.8262697	1.430094	1.120325	-1.147647	-0.5886334	2.276893	3.386883	-0.06611321	-0.644094	-1.417775	0.3566988	-0.6312608	0.2071963	-2.354585	-0.7088613	-0.122154	1.116272	-1.422056	1.846486	-0.8154223	-0.3043353	-1.2216	-1.274411
GSM340747	-0.1584211	-0.9569473	-0.09827931	-0.436273	0.4551532	-0.4787134	-0.264086	0.5840735	1.785265	-0.1026226	-0.9732112	1.50165	-1.690298	-0.6694302	-0.8528736	-0.615238	-0.6566333	-0.674625	-1.446509	-0.8169435	-1.200943	0.3254034	-1.18407	-1.105163	-0.6745232	-0.8526627	-0.2023449	-1.799562	-0.6539495	-0.3277834	-0.673849	-0.1836932	-0.6784121	0.280456	0.5844186	-0.2274246	-1.050376	-0.9393377	1.79929	-0.7698548	-0.2925238	-1.866236	-0.01596749	-0.2972972	1.790475	-1.013979	-0.2819377	0.2515401	-0.4213203
GSM340748	-1.517874	-0.9046013	1.393267	-0.1780693	-2.669375	-0.4195614	0.04122643	-0.592791	-2.140726	-0.1924854	-0.1321854	0.6440689	0.6904326	-0.2955664	-1.662963	-0.8310727	1.678756	0.2471804	0.06715638	-0.5283382	2.445052	-1.208642	-0.131903	0.3821359	0.9487856	-0.4533381	-1.21449	-0.6561436	0.4335093	-1.076354	-0.215815	-0.8650864	-0.5439568	0.8250648	-0.699102	-0.5903362	0.6095326	-0.6452643	-0.9300138	-0.3901798	-0.450445	0.1732148	-0.211932	-0.07960177	-0.3005908	-0.7696017	-0.1251549	-0.6665036	-0.5483764
GSM340749	-0.368336526	1.367212789	1.715440535	-0.167310795	-1.330291624	0.526871473	0.370963868	1.23788696	-0.468821017	-1.168139095	-0.244322177	0.318188309	0.37753653	-1.334076374	-1.107472868	-1.363465052	1.502974209	-0.244449132	0.183592147	-0.27368633	-0.056270145	-0.885684537	-0.7516725	-0.248839	0.80639	-1.233836	-0.9787846	0.3067353	0.9486214	-1.486286	-0.6418931	-0.20893	1.259326	0.5445088	-0.735774	-0.8806654	0.6205254	-1.051365	-0.02024577	-1.116515	-0.8524259	0.07475857	0.07112786	-0.9866661	0.3528674	-1.166714	-0.4163231	-0.5170546	-1.002148
GSM340750	-0.5182761	1.231113	1.393267	0.951572	-0.6607498	0.605741	0.2122014	-0.1351215	0.1581434	-1.604616	-0.6368009	0.4725528	-0.03058878	-2.151038	-1.408364	-1.162019	-1.460208	-0.6131713	-0.4956165	0.1846869	-0.9889669	-1.316293	-0.131903	0.05162522	0.3080058	-1.560556	-1.353139	0.3468552	1.063091	-1.504109	0.4446061	-0.4108243	1.915784	0.445489	0.2360344	-1.083896	0.8733591	0.1949457	1.131179	-1.62825	-0.9816341	-0.4034576	0.854986	-1.440199	1.76247	-1.059799	-0.2371426	-0.5811042	-1.510373
GSM340751	-0.60823992	-0.64287163	0.48640665	-1.47984639	-0.77234013	-0.20267047	-0.45948597	-0.46202833	0.27756514	1.1682947	0.40046423	-1.03678914	-0.57475592	1.01987978	0.11923399	2.04672369	0.63662003	-0.67462498	1.44497958	-0.13787206	-0.98896687	-1.47777195	-0.7084328	-0.173723	0.6070364	0.4905204	2.237894	-1.057343	1.406499	0.8485426	2.106311	0.2579505	-0.4648654	0.3299659	-0.5157419	-0.459688	-0.09400486	0.7690892	-0.6599264	1.508195	2.205501	-0.0236977	-0.8651472	-0.859677	0.4555538	0.8493945	0.188411	1.511181	2.174255
GSM340752	0.5512932	0.3935781	0.09263856	-1.361503	0.008791962	2.577476	1.286901	0.4533108	0.2924929	0.3723667	0.4705497	-0.7795146	-0.357089	0.5490887	0.09608855	0.6078255	0.00882715	-0.7565632	-0.3015569	0.9486423	-0.09866545	-0.8587714	1.511207	-0.5493033	-0.1618994	0.3634625	0.11655	0.6076349	-0.5824063	0.5990189	0.1463514	-0.8650864	0.04922837	0.3629725	0.6944346	0.2371022	-0.2259181	-0.1271348	1.514988	-0.5222407	0.2530218	-0.3050013	-0.8215995	0.1199524	0.4182132	0.2995467	-0.4387206	-0.026008	-0.6572816
GSM340753	-0.8081594	-0.8522555	-0.3249943	0.7256437	-0.4375692	-1.149103	1.152564	-0.3966469	-0.5583874	0.3852043	0.5266181	-0.1106019	1.248204	0.5906292	-0.9454552	-0.8310727	-0.6189657	-0.2649337	-0.6702701	-0.9527579	3.844098	-0.239771	0.2860811	-0.8647908	-0.2615762	0.2182535	-0.7708097	-0.7163235	0.791226	-0.9337695	-0.4821138	-0.7389025	-0.1722274	0.7095417	-1.432542	-0.677435	-0.2369109	-0.4772223	0.2640567	-0.1260581	-0.5365837	0.8483435	0.3106401	-0.6238403	0.05414369	-0.8765165	0.6587597	0.0166917	-1.564825
GSM340754	-1.227990361	-0.768501885	1.011431098	-0.500823938	0.23197256	-0.104083712	0.273263887	0.322548111	-1.200279825	-0.51342413	0.428498421	0.54115926	0.56799498	-1.361770528	-1.130618493	-0.960573556	-0.003728707	-0.592686724	-0.165715141	-0.613222096	-0.141060747	-0.293597024	-0.2183825	-0.3239552	0.1513707	-0.1810712	-0.5766997	-0.9369832	-0.1245289	-0.6753342	0.1783072	-1.130073	-0.6705029	-0.000100018	-0.717438	-0.3000069	1.148178	-0.6312608	-0.5746357	-0.3901798	-0.5365837	0.06069339	-0.3425751	0.08366981	-0.7020009	-0.9834314	-0.2595402	-0.9013519	0.2321112
GSM340755	-0.238388854	-0.695217613	-0.289197224	-1.350744527	-1.218701324	-0.025214326	-1.265510815	-0.788935148	-0.618098229	-0.05127239	0.694823231	0.232430297	0.391140719	1.199888783	-0.343674422	0.406379737	-0.907750457	0.718325385	0.532899436	0.33747797	-0.607409083	0.513794875	-0.03101033	0.09669487	0.5927968	0.1093467	-0.2993999	-0.1145243	0.361966	0.8218079	1.371326	-0.4486795	-0.3304101	-0.3136627	0.6944346	0.8032443	-1.270232	1.469264	0.8468769	-0.5222407	1.746094	0.960865	0.0929017	0.664191	-1.691523	0.2079055	-0.5507084	0.1020911	-1.528523
GSM340756	-0.3383486	-0.7580327	0.7608512	-0.9311635	0.9015144	0.2311112	-0.1541735	-0.5274097	-1.379412	0.308179	-0.6227838	-0.1620567	1.343433	0.06445058	-0.7371465	-0.9317956	0.5361732	-0.08057262	-0.1074973	0.16771	1.173194	-0.5627278	0.6608253	-0.2338158	-0.176139	0.6175782	-1.394734	-0.6160237	-1.398	-0.782273	-0.2477709	-0.8146128	-0.8682313	1.782256	0.03433834	-0.05322703	0.9393158	-0.7012782	-0.1908273	0.4021853	-0.7950001	-0.1784147	-1.365945	0.4464955	-0.8980384	-0.7390546	0.3227963	-0.04735785	0.4680725
GSM340757	-0.1284331	-0.3183268	-2.616009	0.4351646	2.240598	0.3691327	-0.7647984	0.4533108	1.009024	0.9757315	0.9331138	0.09521742	0.06464046	1.393744	1.55425	2.219391	-1.083532	0.4725106	0.1253743	0.03189579	0.02852047	0.2177511	-0.04542357	-0.7295819	0.4076827	-0.144769	2.750899	0.6276948	1.191869	1.677318	1.190243	-0.145838	0.7531414	-0.9902978	0.2910425	1.050024	-1.028391	2.673565	0.7758013	0.501231	1.157479	0.6936265	0.8332122	0.6097671	-0.6833306	2.040731	-1.625792	-0.6238039	1.339314
GSM340758	1.580879	1.356743	0.7250541	-1.071024	0.7899241	0.6846103	0.4808763	0.5840735	1.904687	0.2439912	0.5826864	1.810378	-0.4523183	-0.08786429	0.2812519	-0.644016	-0.1795107	0.8412328	-0.5538344	0.4223619	-0.2682467	-0.4819885	-0.2904487	-0.1436765	0.05169388	-0.144769	0.01949502	1.048954	0.490744	0.1979987	0.2102631	0.6995943	0.9192333	-0.0991198	0.6027546	1.122607	0.5545687	-0.3651943	0.9463828	0.3691701	1.128766	0.3138667	-0.6474088	0.156235	0.3715377	-0.1892069	0.1660134	-0.1541071	-0.7843377
GSM340759	0.05149442	3.304013	2.2166	0.8547456	1.459466	0.2113939	-1.106748	1.041743	0.2477097	-1.001251	0.5967036	0.5583108	-0.506735	-2.441822	-1.061183	-0.572071	-0.418072	-0.3878411	1.774881	-0.3925239	-0.734595	-1.558511	-1.112003	0.111718	0.9487856	-1.742067	-1.297679	0.9687144	0.9343127	-1.183293	-0.04538378	1.292659	2.967699	-0.6767352	-0.1490217	-1.490357	0.1258506	-0.9113308	-0.006030643	-1.611743	-1.871734	-0.6566309	0.3324139	-1.422056	-0.4126122	-0.9070637	-1.021057	0.5077383	-0.7661868
GSM340760	-0.9281111	-0.2241041	1.250078	-1.393778	1.571056	-0.3209746	-0.9601984	-1.246605	-0.2150497	1.270995	-0.1321854	-0.2649663	-0.4523183	-0.7109706	1.415377	1.413608	-1.284426	0.267665	1.852505	1.033526	-0.4378279	0.2177511	0.1131221	0.02157879	-0.8596373	0.000440016	0.6156898	-0.2148241	-0.6110236	1.115889	3.13955	0.207477	-0.4648654	-1.105821	0.6944346	0.5709809	-0.5117302	0.5030226	0.2782719	-0.09304287	2.349065	0.4404533	1.268689	1.534973	-1.598172	0.5133764	1.420277	3.09107	1.44822
GSM340761	1.710826	2.497885	1.035296	-0.05972591	0.2319726	0.724045	0.004588939	1.041743	-0.05084475	3.581754	-0.3144077	1.312982	-0.8740478	-1.735635	-0.2742381	-0.3562363	-0.418072	0.8207482	-0.0880913	1.22027	-0.8193857	0.4330557	0.6175857	-0.1286533	0.1656103	-0.4351869	-1.256084	2.152253	1.249104	0.313849	0.3487385	1.721684	2.184695	-0.4126824	1.611235	-0.5758197	1.752781	-0.5052293	0.8895223	-0.1920885	-0.235098	0.1732148	0.854986	-0.007036623	-0.2165748	-0.1739333	-0.03556461	0.03804155	-0.5302255
GSM340762	-0.9381071	-0.09847382	0.2358269	-0.05972591	0.1203823	-0.5970175	0.3709639	0.9763617	-0.5285319	-0.2823483	0.5967036	0.02661098	1.316224	-0.5586556	-0.6677102	-0.01090074	-0.418072	-0.08057262	-0.1463092	-0.9188042	1.724333	-1.262467	-0.1607295	-0.2788855	1.247816	-1.233836	0.11655	0.2064353	1.993154	-0.6129533	0.3487385	0.7248311	-0.2987736	0.5610121	-1.21251	-0.1693587	0.6425109	-0.02911032	1.18804	-0.6873167	-0.9672776	0.4263881	0.4195093	-1.113655	0.4835591	-0.4335837	-1.133045	-0.8159525	-0.7661868
GSM340763	-0.398324451	1.115952486	0.569933287	0.241511767	-0.214388635	0.428284716	-0.911348384	1.23788696	0.85974644	-1.155301547	0.680806083	-0.367875988	1.615516555	-0.614042951	1.507958825	1.773333029	1.088630907	0.370087793	0.474681555	-0.647175663	0.791635925	-0.051379484	0.5166929	0.9680413	1.019984	-0.05401336	1.711025	1.289674	0.5479786	0.4653455	1.541757	2.428314	0.7135957	-1.287357	-0.1123497	0.4983986	-0.522723	2.043407	0.9890282	1.442165	-0.1346027	0.8624087	1.900131	0.02924595	1.174358	1.200686	-0.4163231	-0.1968068	0.4317708
GSM340764	-0.8381473	0.1841942	0.4864066	0.6610928	1.459466	-0.4195614	0.1755639	0.7148363	0.5462643	0.706143	0.7649087	0.1466723	1.316224	-0.3648004	0.4895607	1.686999	-0.6189657	-0.08057262	-0.6120522	-1.292294	-0.4802232	0.8905778	-1.18407	0.1417646	-0.09070163	0.000440016	0.8791247	0.487275	-0.2389982	0.2425565	-0.08799159	2.188565	-0.3383193	-1.55141	-0.2590378	0.7161455	0.2687566	0.6150507	-0.2050425	0.6332918	-0.07717687	1.228103	0.2235447	0.3557891	-0.01120214	0.7883003	-0.4163231	0.4863884	0.5588269
GSM340765	-0.858139293	0.194663443	0.498339053	-0.307171146	0.12038226	0.90150123	1.152563717	-0.854316552	0.23278199	0.629117672	0.358412882	0.318188309	-0.153026352	0.784484462	0.119233989	-0.039678707	-0.606409874	-0.490263903	-1.989875428	-0.47740783	0.155706385	-0.75111912	-1.544401	-0.3690248	-1.329543	0.1638002	0.5047698	0.3267952	-0.9544316	0.7059576	-0.4075502	1.305277	-0.8365948	0.6930384	0.3827225	-0.1403258	-0.1929398	-0.2811733	-0.7025718	-1.248575	-0.005394559	-0.05182806	-0.03774134	0.283224	-0.5433038	0.05516992	-0.2595402	0.6571873	0.540676
GSM340766	2.320580701	1.377681387	0.927904258	1.876802016	2.910139731	0.684610345	0.407601361	3.918523202	2.666001136	1.900034957	1.381661376	2.239168658	-0.846839406	1.878382573	1.345941445	0.29126788	1.628532786	1.025593848	0.30002791	-0.154848847	1.724333095	-0.50890161	1.842712	0.3220431	1.902836	0.3816136	0.3661199	2.312733	3.080613	1.017862	2.37261	2.705919	4.280616	-0.2641528	-0.002333674	1.891979	2.192492	3.41575	1.841936	0.3526625	0.4109429	0.5389096	2.292059	0.3557891	2.191886	1.445062	-0.6402986	0.4863884	0.08690418
GSM340767	-0.1584211	-0.3916111	0.2835565	0.4351646	0.3435629	-0.06464903	-2.034898	-0.919698	-1.036075	0.3210165	0.961148	1.364437	-0.1394222	-0.4478812	2.387485	0.08982213	0.3478353	-1.022863	0.4164637	1.305154	-1.41292	0.5407079	-0.1174898	-0.3239552	-0.2188576	0.2182535	0.130415	-1.097463	0.1902619	0.616842	1.211547	1.12862	-0.6705029	-1.485397	0.3827225	-0.5903362	-1.006405	0.7830927	-1.328038	-0.2911342	1.659955	0.5811051	-0.1248367	0.79118	-1.243438	1.429789	0.5467719	0.4436887	0.4317708
GSM340768	0.571285107	-0.381141934	-0.623303484	-0.05972591	1.12469495	-1.405428427	-1.961623181	-0.788935148	0.710469228	-1.732991222	-0.440561547	-0.762362963	1.071349983	-0.170945075	1.994012962	0.766104287	0.774734466	-0.572202159	-0.47621051	0.201663703	0.070915773	2.316970437	-0.0886633	-0.5342801	-1.329543	1.089507	1.544644	0.467215	-0.6253322	0.839631	0.4339541	0.3841345	-0.1089543	-0.1486297	1.299523	-0.9677642	-0.665629	0.3629877	0.2640567	0.5177386	0.4109429	2.49397	0.8332122	0.9907341	-0.9353788	0.360641	-0.6626962	0.9347353	1.883841
GSM340769	0.611269	1.293929	1.023363	0.08013444	0.1203823	0.5663062	0.5541513	1.630176	1.337434	0.9372188	1.409695	0.8670398	-0.3162765	0.3413867	-0.5519832	-0.03967871	0.3227236	0.1447576	-0.04927938	-0.2736863	0.5372641	-0.8856845	1.237355	-0.3389784	1.589565	-0.5077914	0.08882	1.831293	3.10923	-0.3456065	0.5404736	2.163328	1.567782	-0.03310661	-1.799262	-0.3435563	0.8513736	1.315226	1.586064	-0.340657	-0.8524259	1.045256	1.529975	-0.7689706	2.14521	-0.1128391	-0.976262	-1.072151	-1.45592
GSM806803	0.148421476	0.084004124	1.493436445	1.409655342	-0.511461135	0.631411039	-0.842954887	0.591684036	-0.775677582	0.197075716	-0.251601739	0.105597381	0.95452471	1.071919546	1.245848875	0.94873358	-0.118949122	-0.671200742	-1.673545254	0.620202405	-0.470004394	0.009603717	-0.9984428	-0.447658	-0.1110668	-0.8676305	0.7952344	-0.2267385	0.7170781	-0.02558669	-0.1962261	-0.9217748	-0.4398956	-0.012134	-0.8418762	0.5692478	-1.350173	-0.2253341	-1.568955	-0.2858263	0.804222	-0.3533512	-0.1982242	2.265197	-0.2758426	1.241163	0.4195642	0.4418727	-0.2204569
GSM806804	0.047728919	1.492567626	-0.16607814	-0.243965516	2.325519096	-0.398088788	0.097920442	1.441500438	0.655868156	0.350107698	1.10649634	0.240552515	-0.497871741	-1.717008577	0.071347561	0.339582976	-0.484253726	0.048725706	0.403147951	-0.309025216	-0.536993642	-0.484342745	0.6912117	-0.5425775	0.4175101	0.09111517	-1.18407	0.6254485	-0.1678184	-0.5552495	-1.355105	-0.9269914	1.930899	-1.174603	0.1191027	0.4127922	0.5926202	-0.8834457	0.8811845	-0.9379549	0.2483816	-0.5320295	0.8616708	-0.3785438	0.4918295	-0.01468539	-1.468789	-0.2664123	-1.10204
GSM806805	-0.875076418	0.482646519	-0.385059154	0.376142306	0.355384645	0.001441314	-1.514167098	-0.961417231	2.03326995	1.483062193	-0.313564565	0.106392476	-1.036409111	2.48730185	1.606572105	0.149143196	-2.005500165	2.821120404	0.297281096	1.046357013	-0.925182602	1.401201078	-1.337418	4.023801	-0.3168279	0.9415795	0.4562312	-0.06318929	0.4302652	2.589369	1.889653	3.726218	1.285319	-0.03087261	-0.8515115	1.886017	1.691162	1.874324	-0.1823684	1.296233	1.339783	0.4474307	0.3770149	1.397996	1.41739	1.197354	0.8734495	1.784964	1.217609
GSM806806	0.081712656	0.50569868	0.288866955	-0.967976642	1.028594737	0.234789048	0.952328739	1.738215102	0.041680891	-1.135787877	0.046130738	-0.205852819	1.412956413	-0.307603099	-1.029742919	-0.118487033	0.723743054	-0.048244917	0.041369262	0.442483026	-0.298786817	-0.699810819	-0.1151054	-0.1585102	0.197914	-0.4753887	-0.3038476	0.5558454	0.1233107	0.154674	-0.5849682	-0.6348617	0.1479204	1.519537	-0.1305648	-0.1799731	-0.4049694	-0.9491919	0.9564763	-0.2006451	-0.1585895	-0.7344627	-0.6547066	0.116426	0.5170629	-0.612719	-2.007055	-0.8136153	-0.8205171
GSM806807	-0.631526294	-1.378612053	0.315529511	-0.056795201	1.272729544	-0.451959622	-0.363110369	-0.039464313	-1.238367744	0.39003501	-0.114458225	-0.22751718	-0.188629074	0.550319758	-0.507104252	0.118401474	-0.522279138	0.025402202	1.21056344	0.698051664	0.804125359	-1.028379345	-0.8142145	0.0635174	-1.311318	-1.884868	-0.4494353	-1.135726	0.3035578	-0.2744876	-0.8919919	-0.4397924	-0.9425759	-1.750436	0.1499923	-1.135376	-0.3980314	0.000475774	-0.4123014	-0.5946617	0.05926059	0.7342112	0.3866439	-0.8484306	-0.6547762	0.1017955	0.3617228	0.9159143	-0.7209629
GSM806808	-1.180405622	-0.291188812	-0.123765755	-0.63168152	-0.844220222	0.175932788	0.839826578	-0.927348056	-0.054613787	-0.521615889	-0.859567007	-0.937075223	0.347588447	0.486025314	-0.159120093	-0.425659798	-0.503649753	-0.533557607	-0.978583174	-0.239550237	-0.583362995	0.572722561	-1.658196	1.826021	-1.395006	0.9298406	0.1327242	0.8396673	-0.9138812	0.7709389	-0.140802	-0.1067202	-0.2704522	0.8172608	0.4894947	0.5758168	-0.5774838	1.153876	-0.5892597	-0.01230468	-0.8573078	-1.524744	-1.312683	0.7806218	-1.672763	-0.04856863	-0.5226842	-1.145143	0.5604784
GSM806809	-0.397520985	-1.110929168	-0.482725433	-0.851207502	-0.429525481	-0.590444952	1.178853358	0.383271268	-1.079023622	0.791215914	0.382560059	-0.055792262	2.502531426	-0.202015398	-0.982986941	-0.240292708	0.125456141	-0.707507278	0.257601108	-0.298479912	0.774170009	-1.284794647	-0.6761137	-0.02298921	-0.01964752	-0.3984786	-0.2872036	-0.7332542	-0.2827079	-0.5090617	0.0866946	-0.7344514	-1.420953	1.08129	-0.3391406	-0.9321606	-0.573586	-0.5581236	-1.107962	-0.3859891	-1.287016	0.3598129	-0.6575596	-0.2986129	-1.591152	0.06163748	-0.8764244	0.0198853	-0.6290667
GSM806810	2.806180559	2.296708525	1.851874438	2.881838189	0.248366648	0.381445071	-0.674961796	0.088468821	1.574988768	1.674658779	1.139271678	1.316416908	-0.9175431	2.500523504	1.373453048	2.811083056	0.669848167	0.722694512	0.787899262	0.103792528	0.134848224	-0.039492778	0.7797994	0.7848325	0.2220574	1.334226	1.014668	2.225057	0.5178197	1.210471	1.404499	2.010588	1.171058	0.4635905	0.004045952	1.117937	0.3642901	1.592509	0.3798403	0.8328728	0.7375458	-0.01286394	1.104533	1.098005	0.9037827	1.762189	-1.305131	0.6061289	0.219879
GSM806811	-1.272077805	0.020213389	-0.68397008	-1.492758385	-0.183718518	0.376044093	-0.978451575	-1.013911836	-0.827704866	-2.410600157	-1.216091926	-1.38308276	1.900763129	-0.87429945	-0.279434551	0.679208732	0.248885399	-1.043457634	-1.733788153	-0.845905365	0.410807036	0.368385813	-2.001402	-1.174642	-1.578522	-1.227489	-1.112902	-0.2225912	-1.044186	-1.601104	-0.7919707	0.9748553	-0.7943678	0.2648936	0.04910512	-1.218937	1.540397	-1.134742	-3.316446	-1.718283	-0.3541631	-1.600312	-0.4557088	0.2140822	-1.280997	-0.5803188	1.60021	0.6239034	0.572877
GSM806812	-0.299555518	-0.552611585	-1.213976266	-0.751465427	0.241009161	-1.676585528	1.439014603	-0.286117985	-0.139621162	0.763144152	0.057255331	0.659132127	0.814563902	1.158309664	0.763855098	0.914813787	1.19216092	-0.257007502	1.187430168	0.077739436	-0.80371974	-1.090197435	-0.5075431	0.769104	0.5800031	0.7916047	0.5513128	-1.208394	0.2469351	0.347337	0.9317188	-0.6181053	-0.06866901	2.040673	0.9327183	-0.01249851	0.972027	0.9053386	1.387939	2.017063	1.971671	-0.04625854	-0.6618391	-1.594564	-1.321803	0.9981616	-0.3253429	1.859236	0.4456081
GSM806813	-0.536287917	1.133570043	0.060148231	-1.066020257	-1.301722162	-0.941089801	0.136117966	-1.407792441	-0.062285618	0.023875673	-0.028990202	-0.086400646	0.700707356	-0.529645192	-0.340401787	-0.41490325	-1.376700926	-0.730486099	-1.173930817	0.150936228	-1.56891606	-0.322543015	-0.8527248	-0.5947009	1.306474	-0.1857614	-1.763933	-0.6081129	-3.297789	0.0152553	-1.057362	0.1014696	-1.381015	0.5839566	-0.4825364	-0.2913638	0.2842304	-0.7914009	0.4240236	-0.4966391	-0.4789122	-0.8430813	-1.288075	0.2913375	-1.574425	-0.390025	-0.01220515	-1.874376	-0.4749947
GSM806814	0.34728928	0.25470889	2.71394623	0.28947837	-0.68569981	0.47049109	-0.71486966	0.58646939	0.68003002	0.34056875	0.12789055	0.97336501	0.1803633	0.38387874	-0.02349026	-0.79694403	1.07862134	-0.10534729	-0.11622616	0.56840634	0.83161862	-1.77158493	0.9489342	0.03242623	0.6744064	0.5798994	-0.7934127	0.5333056	0.3340785	-0.338958	0.3752866	0.1827221	0.5756443	-0.2368286	0.7360449	0.06159715	1.875291	0.1579421	-0.4366473	-0.6348981	1.072463	-0.04952915	-0.776673	0.3889937	0.7688201	-0.6361064	0.549991	0.4463164	-0.4398043
GSM806815	-0.359131948	0.126729966	1.297930525	-0.663612572	-0.218499367	-0.198669937	0.35789165	-0.10290945	0.046619086	-1.840852413	-0.47188078	-1.175582092	-0.854787474	1.274944503	-0.125691302	-0.158885202	-0.810612951	-0.65155385	1.24526335	-0.247614299	-0.577105178	-0.372434585	-0.5945791	-0.9871812	-0.7678205	0.1445474	-1.476202	-0.104302	0.5582057	0.03022356	-1.229306	-0.4886388	0.6129521	2.592871	0.6124864	-0.9222718	-0.2848408	-0.1690034	0.3893081	-0.4831557	-1.194684	-0.08894855	1.266442	-0.005644301	0.03431189	-0.1361859	-1.471397	-1.13451	-0.8093947
GSM806816	0.01510872	-0.06066771	1.18131065	0.18171107	-1.27998413	-0.61772655	0.35903187	0.17172969	-0.33732514	-0.22795256	0.43561126	-0.04148184	0.17456233	-0.59484515	-0.82210131	-0.72317612	0.84195915	-1.04207891	-0.28827988	0.57833141	0.09124873	-1.43665564	-0.3495524	-0.1641797	-0.6583616	-1.712832	-1.5445	-0.4032706	1.220003	-1.080529	0.08914357	0.4923986	-0.8612392	0.5039376	-1.400723	-0.9693144	0.6833598	-0.9144519	-0.9995321	-0.7532529	-0.6956869	-1.332295	0.08030139	-0.7143205	-0.751384	-1.112069	-0.6398416	0.4242569	-0.1529934
GSM806817	1.1232513	1.257674044	-0.735904098	-0.165539116	-0.467650642	0.858526936	0.741767263	1.1759003	-0.129215706	0.146383021	1.348904968	-0.516309325	0.263527655	0.068745563	-0.692877418	-0.268834228	-1.383294042	-0.084551454	-1.734109449	0.320281527	1.142456663	-0.274639132	-0.3547717	0.2487842	0.6192021	0.4540097	-0.1942264	0.8227173	-0.9962976	0.397053	0.05356903	-0.442954	-0.5197712	-0.2369974	1.852605	0.2390312	-0.4561858	-0.4082872	-0.378037	0.1375115	-0.3043863	0.03912147	-0.2563544	-0.03440605	-0.07657086	0.1362491	-0.05428197	-1.926748	0.6547449
GSM806818	-1.618523136	-0.129823986	0.259538125	-0.858341035	-1.02949513	0.067914268	2.043903751	-0.136109417	0.399964165	-0.350459906	0.433099295	-0.554867977	0.699599849	-1.550748895	-1.615116565	-1.427118793	0.179351029	-1.034151213	-0.204582411	-1.502505572	-0.141931418	-1.537035478	-0.3461668	0.3394972	0.7347648	-0.9366472	-1.057422	-0.6910596	-0.497278	-1.038083	-0.8578352	-0.6536731	-0.3814013	0.8964356	-0.4570312	-1.533897	0.5477961	-1.387175	0.7910147	-1.032767	-1.520537	-0.5084467	1.637335	-1.307281	-0.8423685	-1.970217	-0.4293441	-0.4971644	-1.34582
GSM806819	-1.32043121	-0.95294312	-1.101181742	-0.528457601	-0.793721104	-0.886665064	0.469633661	1.534669459	-1.545947007	-0.193612345	-1.105504834	-0.455887613	1.203015898	0.340593204	1.111912671	0.421296065	0.227112785	-0.297335331	0.003456396	0.14380272	1.080083972	-0.175651087	0.2271139	-0.3291458	-0.1636938	0.5843521	0.6544296	-0.8922955	0.5305624	0.03161347	0.1836223	-0.6489307	-0.992352	0.8987991	-0.06736858	-0.5426816	-1.098535	0.0256379	-1.182577	0.1066922	-0.1204888	0.4899486	-1.088721	2.20366	0.4761126	0.5568805	-0.9236049	0.01560036	-1.06448
GSM806820	0.241352315	-0.266844909	-1.022875236	0.970603379	-0.58804589	0.151420909	-1.337242248	0.17816107	-0.825588503	0.527532133	0.529332987	-1.328425609	-1.292916182	1.145450097	2.643160754	1.332913444	0.955192079	0.367097264	0.993528359	-0.001040215	0.540784723	0.505140408	3.025948	0.8426255	0.8196734	0.05427926	1.75332	0.9027789	-0.1774781	0.2004341	1.963123	-1.11637	0.1602427	-0.4118911	0.6592459	-0.8451388	-0.5727285	1.046084	1.311971	1.022925	1.36206	-0.2820864	0.3556173	1.493646	0.3498015	0.6972051	1.106516	2.612593	-1.003215
GSM806821	-1.264840527	-2.013240474	-1.553518915	-0.99727508	-0.938864264	0.28436681	-2.12836808	-1.477669207	-0.336266908	-1.208828965	-0.555195654	0.447457286	0.109539125	-0.308689758	1.452755042	1.490227948	-0.397163269	-0.232075481	-1.178107655	-0.525203997	-1.390107029	0.91580179	-0.7267554	-0.2766566	0.3308382	0.95514	1.672396	-0.7694983	0.3380863	-0.8711868	0.3794112	-0.8190236	-0.2448823	0.373949	0.2392605	0.7909697	0.573989	0.7754695	-1.827291	0.7282155	1.695748	0.3317546	0.0524845	1.152518	-0.1564526	0.5258494	0.3061497	1.191579	0.8179335
GSM806822	1.3775	0.6174816	-1.016151	-0.1822689	1.686755	0.6584156	0.5291154	-1.142192	0.2486439	0.6171982	-0.9061587	1.510204	0.102367	0.8027885	0.7327825	1.441823	1.485785	-0.5220682	0.8097474	-0.584754	-0.1697324	0.8245658	0.3566099	-0.2283738	0.346572	0.6175449	-0.3092043	0.3026777	-0.6296374	0.9139928	1.036896	-0.6947736	0.1568821	-0.0492736	-0.652571	-0.09726	-0.3613926	0.7244959	0.1438209	1.575533	0.9202142	0.600977	-1.259545	0.6966776	2.053993	0.3276837	-0.473916	0.1598601	1.536146
GSM806823	-0.666244249	-0.046955686	-0.114375837	-1.063175336	-0.154288568	-0.37759298	0.281306564	0.279673249	0.070869116	-1.363496195	-1.862813847	1.086059884	-0.184146479	-0.527471874	-0.927026677	-0.637184854	0.260461684	-0.429348655	-1.198027976	-2.918989099	0.896863966	-0.101509378	-0.2537705	-0.02939032	-0.6232317	-0.1695697	-0.4611053	-0.2467539	-0.8716455	-1.013385	-0.9579853	-0.08727655	-0.1364658	0.7443321	-0.3207201	-1.17924	0.6835936	-0.8452966	0.5770869	0.1353713	-0.2417045	-0.7051994	-1.362968	-0.2604868	-0.9258549	-0.9006696	0.1277485	0.04575366	0.6299475
GSM806824	1.68240966	1.928371497	-0.717298323	0.051736406	2.174690605	-1.220691326	0.840396691	0.445673385	1.153478847	-0.637854785	1.854715278	1.809331741	-2.060538184	0.515727503	0.158159505	2.692577686	0.16861805	-1.673766683	0.683799533	1.622626619	-1.489000612	-0.222362278	-0.0238375	-0.7501568	0.6350717	0.8804561	-0.1521379	1.644431	-2.836483	-0.4255602	1.001321	1.595315	1.31727	1.188319	2.277692	0.07099155	1.467431	-0.3079633	2.70532	0.1717552	-0.693997	-1.658667	-0.6058487	0.005726626	1.473914	0.03574019	-1.842264	-0.9037578	-0.6799378
GSM806825	-0.454999654	-0.578445829	-0.349876089	0.363870931	-0.172347855	-1.063372096	1.400817079	0.763072781	-0.185299458	-0.463155764	-0.278217114	0.222465831	1.021129628	-0.746978363	-0.984827699	-0.882751938	1.034769451	-0.664192202	-0.691184386	-0.897701532	0.69097194	-0.916073888	-0.250385	-0.2534297	-0.3826118	-0.6371025	-0.1647645	-0.4254499	0.2263824	-0.7864023	-1.061615	-0.9616107	-0.7032901	0.836337	-0.6701412	-0.9149258	0.0095171	-1.102112	2.399869	-0.5310968	-1.201597	-0.1077115	-0.844432	-1.288218	1.060085	-0.7619421	-1.113121	-0.6193646	-1.570456
GSM806826	-0.271655289	0.285710007	-0.052762072	-0.942287431	1.109861529	1.703979444	-0.17649361	0.106024903	0.210020217	0.969321702	-2.027111476	0.079560399	-1.008196266	0.38695757	0.841242222	0.454849158	0.201430299	1.71009443	-0.407962437	1.485228148	-1.187292542	0.318494243	1.306248	2.656521	0.6305957	1.702382	1.350611	0.05780467	-0.7422663	2.496566	2.417214	1.175932	1.070532	-1.63581	-0.7299367	-0.5083532	0.3901712	1.352251	-0.3072537	1.34289	0.6788584	0.8906838	0.6337862	0.1906714	-0.950079	1.88426	1.661454	1.469148	1.029441
GSM806827	-0.230434273	-0.351501799	1.380294796	1.1889829	-0.54757971	0.155713981	0.020005095	-0.038942848	-0.669506453	-0.641942906	0.443326701	0.97952637	0.844201354	-1.914781778	-1.087028441	-0.843514988	0.773804734	-0.879273962	-0.249885071	-0.452627441	0.362180875	-1.000750028	0.6328116	-0.6023823	-0.701901	-1.382928	-0.9273304	-0.5826879	1.326055	-1.518137	-1.750679	-0.2553144	-1.027614	1.232549	-1.706786	-1.289006	1.062922	-1.374675	-0.6544074	-0.3344096	-1.624085	0.03499018	-0.4407304	-0.6614792	-1.922791	-1.131235	-0.101916	-0.8788416	-0.3830985
GSM806828	-0.40370938	0.30250236	0.37215859	-0.94114097	-0.52550725	0.339484	0.48920752	-0.27916512	1.34739079	-0.76499534	-1.7068901	-0.91938594	0.06350078	-0.24258428	0.09159632	-0.57949065	0.01712972	-0.39419106	-0.37808196	-0.26312209	-0.33541035	0.15709201	1.744812	0.2487842	-0.481898	0.2366373	0.1949003	0.4119509	-0.8944589	0.1514665	-1.469176	-0.9435897	-0.04806696	0.2849828	0.6303401	0.1126659	-1.032039	-0.1991979	1.634328	1.029346	0.3113707	0.1520434	-0.2260411	0.05923686	1.135497	-0.3226008	-0.02933074	0.01417205	-0.9200713
GSM806829	-0.753720908	0.499935615	0.60052952	0.655369164	0.930940813	0.15737579	-0.863668966	-0.770039001	-0.402756117	-0.409601384	1.079282974	0.247707769	0.331504013	0.168175554	-0.110375829	0.094565943	-0.363047729	0.199351875	-0.182734322	0.335789316	-0.528273734	0.411717926	-0.4109148	-0.1040091	-0.167763	0.7140873	0.1007753	-0.1118754	1.109943	-0.4187175	0.05846697	-0.2398226	0.1133888	0.2579722	-0.4131056	-0.951232	0.2829051	-0.7560116	-1.552498	0.1805302	-0.7147373	-0.6916006	0.725796	-0.5216837	-0.1020927	0.1588379	-0.3330551	0.5423308	-1.781598
GSM806830	0.245862503	-1.198765638	-1.118975864	-0.212586464	1.759995864	4.52381761	-0.117201932	-0.386413432	-1.075143408	1.649993785	-1.235231654	-0.483315837	-0.083684811	0.878674025	0.35092773	-0.253921741	-1.382527401	-0.122466507	-0.594313806	0.150315993	-0.870196082	-0.333674241	0.5201022	0.7360011	-0.1305985	0.4673677	0.8070957	-0.4891025	-2.452148	0.7288139	1.134726	0.2936935	0.9112191	-0.9281316	1.064495	0.9361944	-3.095897	1.73991	1.095337	-0.0309247	1.392479	-0.04023374	1.092409	0.2348174	2.133731	0.515924	0.6486617	0.7026194	0.1383758
GSM806831	0.789077874	0.020213389	0.168131758	-0.893032085	-0.540556653	-0.890958037	0.733975729	1.192587215	-0.444730754	-0.305899391	-0.169841944	0.307334486	1.566997909	-0.122869909	-0.554523158	0.105444724	1.391027688	-1.104236615	-0.892797286	0.284613585	2.358932623	-0.598636288	-0.5832941	-0.05737238	-0.03877232	-0.9006209	-1.694487	-0.3104064	1.582038	-0.6768132	-0.831541	1.314567	0.6914152	0.5775415	-0.282179	0.2385367	0.1496022	0.1145982	0.264423	-0.9653499	-0.3636882	0.7937706	-0.3850967	-0.8979276	0.4756801	-0.6740967	-1.162683	-0.7326775	-1.488952
GSM806832	-0.170648066	0.332509775	-1.098631174	-0.836897975	-0.096766395	0.039940231	0.662331616	-0.607167574	-0.713509275	0.794077597	0.591295812	-0.916404656	0.377278766	0.226855459	0.944842235	0.193086137	0.585900939	0.060444904	0.572310011	0.045173041	-0.044986719	0.634540452	1.307093	0.1902596	-0.6957973	-0.4589948	-0.2034093	0.5017497	0.6872766	0.3573871	1.09232	-1.097242	0.8243788	-0.8702275	-0.4712008	-0.5613291	-0.6835805	0.7822876	0.08453421	1.257709	0.4806731	0.1153782	0.5802923	-0.01032645	0.01513451	0.3797064	0.2987777	1.918432	1.153063
GSM806833	-1.027583688	-1.086387065	-0.512749809	-0.125158224	-0.263982016	-0.844703993	1.263039941	-0.142019412	-1.659172445	-0.635129371	-0.61500531	0.111162546	-1.038624524	-0.510266367	-1.274348008	-0.636268103	0.241448978	-0.86353347	0.1801689	-0.427504802	0.84136444	-0.748708495	-0.9318612	-1.513537	-0.7397437	-0.9413024	-0.9866368	-0.8652476	0.270879	-1.051127	-0.6678465	-0.2293894	-0.9624474	0.6648196	-0.9152745	-0.5451538	-0.7485949	-0.9883149	0.3744302	-0.1775306	-1.74653	0.975031	-1.388645	-1.044412	-0.8844722	-1.319704	-0.1442198	-1.347805	-0.3936739
GSM806834	0.777120633	0.294652653	-1.140596335	-1.347837267	-0.416148231	2.49597697	-2.383968427	0.282802058	0.57456441	0.076339888	-0.727866166	0.053722154	-0.861432216	1.533571227	-0.211030571	-0.292914225	0.642939055	0.817482147	-0.826771069	-0.578240735	-0.952778503	1.590232328	1.640849	-0.1235783	0.9604645	1.425102	1.281738	0.2381235	-0.8639382	0.8311327	0.4406355	0.5847167	0.6252743	-1.569465	-0.8733326	0.8620987	-0.8299019	0.2978759	-0.5836241	1.006018	0.350086	-0.2805372	-1.806254	0.6986843	-0.01269432	0.5614439	-0.03602221	-0.4246378	0.6850123
GSM806835	-0.221413898	-0.336994886	-0.661886476	0.447689942	0.734964106	-0.598892547	-0.260490156	0.664167926	0.638408092	-1.048574637	-0.115056317	-0.268063419	-1.430504175	0.081242226	0.24909486	-0.209123168	0.448288815	0.375024958	-1.016977983	1.209808776	-0.982220947	0.754001961	0.9043583	-0.5164244	0.7467009	0.09698463	1.872699	1.245204	0.853959	0.07587678	-0.5285129	-0.3232883	0.5115978	-1.144216	0.7913062	0.2617049	0.643135	0.3642715	0.07754605	1.114313	1.414141	1.902162	0.2243786	1.629428	0.4051708	0.8120886	-0.1572625	0.755467	0.7871191
GSM806836	0.540178458	-1.099403237	0.894571525	-0.057729355	-1.157247865	-0.777261587	0.781105012	-0.621073403	1.222084817	0.75878349	0.177592402	-0.617078478	-0.563105916	0.49707305	-0.135484304	-0.65717003	-1.811156581	0.417995352	0.281537617	0.7458157	-0.166552222	0.141190316	0.09705365	-1.014065	0.3281254	0.3611103	0.4032381	-0.2051002	-1.000305	0.5789174	-0.5905106	0.5796581	-0.6412405	-0.1980008	0.9131643	0.647299	-1.793971	0.09755291	0.6176632	0.6783481	-0.7007568	0.7639909	0.009689273	0.4923354	-0.01802938	0.9990742	0.7745519	-0.5276351	-0.1668508
GSM806837	-0.5778236	-0.26992514	0.03087733	-0.48998748	-0.32785838	-0.67409009	0.27199473	0.80131363	-1.26967279	-2.16136107	2.07547251	0.46435148	0.72422744	0.03578336	0.91185513	-0.19922225	-0.37347405	0.28012243	0.23254006	-0.56242273	0.27262245	0.1131635	-0.01904135	-1.214147	-0.1673561	-0.5935875	-0.3943378	-0.9920118	0.2658436	-0.3573476	0.05292456	-1.349378	-0.8659636	1.134636	0.8357985	0.2434812	0.4123883	-0.2151069	-1.629369	-0.3395461	-0.5216219	-0.2650448	0.2439931	0.8491818	-0.5872949	-0.5616089	0.4842106	0.6288232	-0.9616433
GSM806838	-1.03461119	-0.34623558	0.50663074	-0.40030878	0.72459674	-0.58933705	0.20054066	-0.315494	-0.732292	-0.35972631	0.72383404	-0.65543833	1.65427579	-1.0412838	-1.25954833	-1.07160268	-1.09197033	-0.95636791	-0.61102117	0.32400334	0.21230128	-1.25179887	-0.1486784	-0.0891951	-0.3822048	-0.9158006	-0.5592478	-0.7785142	-0.3639938	-1.111321	-0.7226262	0.03507648	-0.3200822	0.1793038	-1.105146	-0.8900624	-0.04684434	-1.372403	-1.214813	-1.007084	-1.403469	-0.9320762	-0.29487	-0.2899174	-0.9989595	-1.09199	-0.9775902	0.1493858	-1.215452
GSM806839	-0.065445321	-0.515450009	0.431569749	-0.592616936	-0.971638526	0.838585031	0.324635099	0.004686519	-0.655044627	-1.525658313	-0.275346254	0.458985112	0.275762298	0.241163273	0.083055024	-0.754223423	0.801250494	-0.291245944	-1.57619273	0.698361782	0.985704204	-0.01802548	-0.5576205	-0.9672463	-0.2673205	0.0858529	-0.9929501	-1.203526	0.3945035	-0.1128303	-0.1441532	-0.1105141	-0.7601771	1.600062	0.03295183	-0.1820921	-0.6968328	0.06183891	-0.2655501	-0.3776422	-0.07839367	-0.5093074	-0.1254723	0.3304669	0.09559301	0.1807422	0.417296	-0.2246738	-0.2614819
GSM806840	-0.56890811	-0.733451394	-0.524226365	-1.041689815	-0.218164935	-0.520094381	1.338484802	-0.246486538	-0.581060022	-0.90249246	-0.28204486	0.74280829	0.107429645	-0.44524745	-0.223474386	-0.204783879	0.467301521	-0.014580945	0.05229331	-1.408528589	0.584897069	-0.245022228	0.3677539	-0.07328374	-0.7537143	0.03464693	-0.1990092	-0.4604318	-0.3137424	-0.1876716	-1.124129	-1.010457	-0.9429656	1.293154	-0.8903361	-0.3752777	0.5394549	-0.8071475	0.0522985	-0.504344	-1.09129	0.3942404	-0.1757567	-0.9892294	-1.293974	-0.5083313	-0.9391427	-1.326221	-1.136137
GSM806841	0.178314579	0.216454375	-0.741236649	-0.722634064	0.199205255	-0.707742021	0.493008264	0.375623057	-0.757952985	0.138070508	0.985620896	0.039411736	-0.3474165	-1.065734138	-1.203072769	-1.080709078	0.919849912	-1.290250167	0.439293691	-0.49294775	0.214763373	-2.035752677	-0.7500308	-1.435443	-0.6424921	-1.465708	-1.389155	-0.2882273	0.2413859	-0.9761785	-0.3701031	-0.08126955	-0.8971832	0.6908173	-0.61488	-1.450477	-0.487134	-1.135717	-0.2146041	-1.235875	-1.625928	-0.4475102	0.03750616	-1.360457	-0.2997783	-1.118116	-1.008326	0.3644264	-2.255848
GSM806842	-1.204844545	-1.115997386	1.186295077	0.396651213	0.442336768	-0.252817772	1.474551603	-0.383458485	-0.962358759	-0.431132152	0.04457569	-0.139865942	0.735882043	-0.342014211	-1.425587571	-2.013106151	0.555081956	-1.128134588	-0.612948944	-1.52359638	0.874602611	-0.532246627	-0.6174314	-0.8022802	-0.879721	-0.6211133	-0.7264537	-1.066844	0.4683905	-1.597362	-1.537232	-0.731606	-1.011493	1.051578	-1.598247	-0.9670541	0.4710884	-1.379708	-0.3872793	-2.317976	-1.378888	-0.2817421	-1.612963	-1.188555	-0.3016528	-1.828066	-1.077055	-0.598416	-0.9153306
GSM806843	0.30176785	0.266135675	-0.463655828	-0.565738803	1.422889171	0.626840965	0.813791451	0.955667743	0.235857553	-0.546689695	0.973599216	0.324029979	-0.72895992	-1.581900329	-0.14417289	0.405405711	-0.118335809	0.001044653	-0.507885329	0.631678262	-0.294785908	-0.733204398	1.799404	-0.4913685	-0.768363	-0.8374736	-1.412686	0.3394627	0.220936	-0.3679323	-1.168468	-0.9034377	0.3994797	-0.06818103	-0.5865409	-0.8086208	0.7097865	-1.387175	0.5867801	0.1195336	-0.7299469	-0.6191309	-1.265608	-0.8695003	0.5662319	0.02398943	0.7241958	-0.803141	-0.6720974
GSM806844	0.252155788	-0.291387511	-0.493274527	0.589681215	-0.818469016	-0.706218663	0.047940598	-1.205810853	-0.183623984	2.131846936	1.102489445	-1.079384709	-0.005477636	-0.909978365	-0.350121174	0.135697512	-0.259934467	0.215551943	1.030156041	0.148765204	-0.543764366	0.50036984	-0.07306855	-0.8180086	-0.4683343	-0.3412008	0.822592	0.8706822	0.1705819	0.2287669	0.8967887	0.234572	1.329689	-1.063691	-0.02060907	0.09359461	-1.259512	1.248356	-0.3784878	0.1522791	-0.1381565	0.3164344	1.547821	-0.7300392	0.9954881	0.6658317	1.183752	0.5945436	-0.6586047
GSM806845	-0.693934702	1.697254391	-0.944567933	-1.132005436	0.108574389	-0.720482688	-1.782499953	-0.42395904	-0.418628885	-1.197654768	0.549249656	-2.26913607	0.796475522	0.294953211	1.501425293	-0.249276869	-1.817826361	1.277747922	1.336189967	-1.611371006	-0.374906338	2.683275594	-0.5662254	-0.02006298	1.535294	0.4281031	0.4388219	-0.3542239	-0.03833633	0.9990981	0.2996263	-0.9530744	-0.108899	0.1777844	0.5662937	-0.4124315	-1.24509	0.2535581	1.179421	1.246794	-0.2040646	2.823439	-0.4464365	-0.6273664	0.7212371	0.4870605	1.331985	0.4091802	-0.5829363
GSM806846	-1.275853776	-1.495860344	0.399980419	-0.374662029	1.164708252	-0.201301201	1.36965094	-0.175914725	-1.421962705	-0.542056491	-0.225464958	-0.134499577	1.192152297	-0.742269538	-1.505551895	-1.805614799	0.133812532	-1.104236615	-1.053605666	-2.339307099	0.397060406	0.296629388	-0.545066	-0.827336	-0.4947835	-0.6458054	-1.397955	-1.211279	0.3459991	-1.875451	-1.362195	-0.8710315	-1.073494	1.805681	-2.046855	-1.161652	-0.2331567	-1.387175	0.428532	0.1809582	-0.7367067	0.5037196	-0.2142724	-1.255777	-0.6503063	-1.951392	-0.5099819	-0.4078154	-0.7935317
GSM806847	-1.18627935	-1.09413752	0.07423304	-0.44926689	0.46206821	-0.08677383	0.84514763	-0.83191973	-1.26358814	-0.47582894	-0.57373659	-0.03333287	0.93590896	-2.97790351	-1.40828421	-1.63503796	0.21806642	-1.07873013	-0.30225623	-0.26994558	0.53073118	0.03405258	-0.8235247	0.5681088	0.07990994	-0.7427527	-0.220436	-0.1338743	-0.5606831	-1.00558	-0.7236573	-1.618744	-1.204266	1.491851	-1.696017	-0.7686416	1.024569	-1.189125	-0.02592381	-0.2774794	-1.264433	-0.4549121	-0.6907258	-0.6748568	-1.388419	-1.141389	-0.5698647	-1.648703	-0.5597799
GSM806848	-0.868783133	0.830713469	0.611426338	0.28994545	-0.782350442	-0.183713558	1.142176134	0.561091392	-0.916680463	-0.223864437	-0.417513797	-0.115418999	0.746903845	-0.77378286	-1.131354647	-0.618788714	-0.117109182	-1.128479271	-1.034970527	-0.671597682	-0.244723469	-0.310815493	-0.2812778	-0.5610493	-0.3816623	-1.212917	-0.6679126	0.2177475	0.09875016	-1.054548	-0.762712	-0.01392796	0.9079559	0.246155	-1.231255	-0.7682178	-0.9985185	-0.9133155	-0.03381367	-0.1912281	-1.020926	0.2219311	-0.6318825	-1.704929	-0.1293448	-0.8429426	-0.2741929	-0.08374681	-1.887534
GSM806849	0.795476048	-0.758391394	-0.597026757	1.693680351	-0.700749219	0.147266387	-0.586784427	-0.617596971	0.053409092	1.15533119	-0.997428311	0.415060094	-0.02504261	0.904572906	1.05808842	-0.53848131	-0.241381746	1.60140461	0.616327488	0.613689132	-0.406810873	-2.025813744	0.2661884	0.212755	0.4531826	1.531966	-0.4230344	-0.7752685	-0.6165864	1.991708	0.5059844	-0.8164943	-1.109341	1.017646	0.01368125	0.2800699	-2.056601	1.331959	1.678285	-0.1062609	0.256524	-1.368616	-0.8101958	0.6802901	0.6677423	0.5378283	-1.53525	0.1670016	-0.9919107
GSM806850	-0.80249387	-1.15703389	0.0866949	-1.15871372	1.85363661	-1.18454649	0.90253893	-1.67078515	0.25208303	-0.73160902	0.13542655	-0.17902079	1.46479667	-0.78646059	-1.16625662	-0.95370848	-1.49652697	-1.1611092	0.09406172	-0.81395934	-0.25590547	-0.27622932	-0.2745068	-0.6155503	-0.1197475	-1.390822	-0.1953743	-0.7287463	0.0868296	-1.948688	-0.9568252	-1.216592	-1.416764	0.1884198	-0.1997122	-0.3658833	-0.7548313	-1.387175	0.0577087	-1.124797	-1.051192	-1.261547	-0.3544267	-1.236714	0.4919736	-1.308409	-0.1707587	-0.4693916	-1.230403
GSM806851	-0.268193982	-0.745076774	0.132832785	0.270158389	-1.305066474	0.08328614	1.270261363	0.367105838	-1.625575179	-0.341057228	-0.644132549	-0.098723507	0.727338889	-1.39046614	-1.455850246	-1.798708607	0.35698183	-1.689277386	-0.944525859	-0.157358929	1.448883832	-1.301888535	-0.462403	-0.6181107	-1.392293	-0.8192581	-1.171252	0.07691847	0.3400389	-1.792804	-0.4333897	0.1134836	-1.205386	1.309023	-1.298986	-1.519205	0.4704648	-1.387175	-0.2028821	-0.8347957	-1.598275	-0.5170536	0.1095448	-1.190896	-0.8648622	-2.023266	-0.929389	-0.4738352	-0.9948281
GSM806852	0.632794634	0.047438715	-0.778216483	0.440174255	0.648346414	1.699963573	-0.710688833	0.578647415	-0.797546627	-0.520116912	1.295554521	0.008008333	0.426744909	0.029625587	0.793307916	1.896287606	-0.742458534	0.620783443	2.278228252	0.592908742	-0.688514596	0.434775374	-0.3475775	0.7253935	1.297251	1.234041	0.801739	-1.140234	-0.9837604	0.9461746	1.233716	-0.1595186	-0.5263463	-2.148167	0.6473435	0.8135022	-0.7456326	0.890079	-0.7623858	-0.3008079	0.6387604	0.8044431	3.189374	-1.776499	-0.6458363	1.164155	-0.09930756	-0.7494998	0.9182171
GSM806853	0.56629559	-0.27618505	-0.83884497	-1.03515074	-0.04024751	-1.06946573	1.32556226	0.70345175	-0.91747416	-0.69904032	-0.85526067	0.15230498	2.25630742	-0.59031737	-0.56166544	-0.34926387	0.42628621	-0.31824606	-0.12104559	0.62981726	2.04009276	-0.79522099	-0.6778064	0.01212553	-0.2682699	-0.706524	-1.458028	-0.1102525	0.3894681	-0.3034619	-0.3782234	-1.433476	-0.7279347	1.559546	-1.17401	-0.6029329	0.5718842	-0.9737046	-0.3329521	-0.6877618	-0.5239264	0.0267276	-0.6917957	-0.7567943	-0.03259266	-0.1392662	-0.6266854	-0.3124358	-1.073049
GSM806854	-0.762321731	-1.148289942	-0.55575774	1.187241978	-0.441899437	-0.302810886	-0.21051031	0.710752237	-0.334062368	-0.695224744	1.848614664	-0.423291622	1.337597473	-1.249561512	-1.124580731	-0.77830342	-0.420699159	-1.370101569	-1.180838668	-0.167594015	1.18687763	-1.429897687	-0.5782158	-0.2259962	0.7477859	-1.621147	-0.4880801	-0.2638842	0.5594388	-1.73229	-0.5790391	-0.625377	-1.112896	0.05066569	-1.735125	-0.3453992	-0.7521808	-1.387175	0.2064888	0.4061106	-1.609643	-0.4543957	0.00326999	-0.8019435	-0.06950551	-1.561792	-0.4104038	-0.6798299	-1.115533
GSM806855	-0.002827136	0.7841125	0.992991303	-0.583657558	0.423608619	-0.789586802	-1.290683077	-0.442036547	0.080216402	-0.764586525	-0.430313017	0.119510292	0.206309264	1.507310459	0.965827309	-0.264372705	2.085988075	-0.025036308	-0.105784057	1.20763825	-1.004789827	0.121114349	0.2182269	-1.279621	0.4506055	0.1245104	0.5350514	-0.3030134	2.322552	0.2157232	0.05460018	-0.2421938	0.1146065	0.2635431	1.14016	-0.003951731	-0.6798386	0.6887818	0.679655	1.67805	-0.007722951	-0.1245809	-0.9788804	-0.1230324	-0.6678975	0.6540809	0.7939458	0.7026194	-0.1039456
GSM806856	-0.681767685	0.918748638	-0.496636349	-1.069841793	-0.605770746	-0.151307987	1.371551314	-0.606124705	-0.298172285	0.848722144	-0.581152987	0.512649168	-1.036989647	0.85983843	-0.159561878	0.394465814	2.546816192	-0.05031301	0.483311167	-1.167227169	0.381364592	-0.083818765	0.2334617	-0.744853	-1.521555	-1.310876	0.6027755	0.3529866	0.2741674	-0.05103274	-0.552616	1.021647	-0.0253219	1.744231	-0.4592983	-0.000985079	1.045539	-0.09887407	1.252458	0.1595559	0.1396101	0.01089098	-0.6843065	-1.65376	0.3538388	0.1804	-0.6341709	0.2741252	0.07747639
GSM806857	-1.065553173	1.714344289	-1.210555892	-1.40770799	-1.06160053	-0.335216457	0.655680307	-0.722585582	0.10120366	0.765869565	0.505528723	-1.25548158	-0.821985902	0.058241126	0.578965502	0.008330214	-0.959034717	1.227883882	1.532983435	-0.963454598	0.876243971	1.181757531	-1.041608	-0.4734454	1.114819	1.078398	1.082967	0.3369383	0.2732425	1.227043	0.6819237	-0.3345119	0.331829	-0.2461135	0.1069169	0.3925201	-0.8953061	1.223842	-0.3248367	0.5424434	1.086905	1.571314	-0.2955833	-0.7012774	-2.787071	1.302198	0.535474	4.611756	-0.1159797
GSM806858	-0.050970766	-0.114720877	0.283128628	-0.573339412	-0.468653936	-0.251709866	1.047917567	0.038755671	-1.270995455	-0.821547671	-1.070635777	0.305346899	0.287680639	-0.81706839	-1.189229682	-1.665046284	-0.865581136	-1.143989975	-1.575710786	-1.441714891	1.943660968	-0.740558849	0.07659949	0.5772532	-0.6693482	-1.082574	-1.096258	-0.315816	0.5132981	-1.618959	-1.025783	-1.170591	-1.114844	1.112858	-1.160408	-1.033309	0.6231786	-1.387175	-0.1449479	-0.2100621	-1.257827	-0.6477056	-1.84477	-1.380189	-0.5900345	-1.282284	-0.9779305	-1.362088	-1.054269
GSM806859	0.51217334	-0.115019025	-0.012826133	0.928821257	-0.891040595	-0.086635346	-0.038716472	0.034757754	-0.526916276	-1.011236469	0.16993671	0.576250959	0.556422154	-0.775775035	-0.838521194	-0.463857764	0.405586892	-0.756337271	-0.200405574	-0.618561044	1.597635669	0.026101728	-0.5337809	0.06479763	-0.3016365	-0.7156318	-0.2290449	-0.000438325	1.027218	-0.5205017	-0.332853	-0.272545	-0.4848499	0.1708629	-0.470634	-0.9832294	1.372638	-0.1784189	-2.203299	-0.04141184	-0.230643	-0.152295	-0.01670111	-0.4909153	-0.635022	-0.6185373	0.894658	0.03099441	-1.147624
GSM806860	-1.08716012	-0.70483497	2.57164912	1.0096255	-0.11649784	-1.52522128	0.93959623	-0.34991079	0.68646728	-1.69313499	0.07149003	1.25937477	-0.56242035	-2.09154696	-2.15005142	-1.89362291	-0.35515132	-0.87778034	-2.03098645	-1.48947943	1.24042757	-1.41896526	-0.985042	-0.6345708	-0.6237742	-1.353581	-0.7666291	-0.2649661	1.675348	-1.92955	-1.074118	-1.195409	-0.4718458	-0.5074412	0.4897781	-1.062905	2.302562	-1.387175	-1.22924	-2.360139	-1.563707	-0.1170069	1.451175	-0.6601415	0.4019986	-2.373849	-0.6299744	1.7537	-1.759353
GSM806861	-0.189842585	0.223012335	-0.987865633	-1.294760386	0.899504277	0.834430509	-1.282131393	-0.464981079	0.355432277	-0.171400222	-1.65993951	-0.780654428	-0.198121433	1.925857852	1.058161236	0.297045721	-1.025502522	1.714230619	-1.170396564	-1.230498594	-0.834598362	1.463814164	0.01072299	1.877413	-0.06684915	0.8638598	0.4118471	0.7455409	-1.707215	1.521277	0.9130293	0.8691005	0.4121429	-0.2305824	-0.7579925	1.129027	-0.7441515	1.501925	-0.1634328	1.447547	1.944786	-0.7478894	-0.8932899	0.5956771	0.4047381	0.5348621	1.533182	1.684347	1.907924
GSM806862	-1.32158498	-1.1793905	0.52767107	0.66606946	-0.96260888	-1.18925561	0.38563711	-0.76117406	-0.12736388	-1.02786149	0.14720903	-0.18995242	-0.79593441	-1.52774791	0.59280829	0.60342397	-0.89287357	-0.08604508	0.02514384	0.13139641	-0.05391178	-1.58811964	-0.2939735	-0.2492232	-0.2358527	-1.04756	-0.3558842	-0.689617	1.518941	-0.8604952	0.1056419	-0.1579378	-1.425336	1.151855	-0.5607523	-0.7106506	2.192802	-0.3120217	-1.366298	0.5270337	0.09613227	-0.1516065	-0.1433037	-1.017656	0.07281086	-0.2335004	0.4978204	1.159997	-0.2731513
GSM806863	0.260441946	1.787872845	0.809888801	1.463284223	1.435263127	1.606901283	0.648078809	0.789667507	1.36634997	1.823057558	2.241862864	0.80501889	-1.957018269	-0.498131871	0.794338716	1.626090474	-0.225052285	-0.763805388	-0.269162798	0.276239305	-0.884865983	-1.782120356	-0.4346135	-0.3048215	2.446366	0.6624766	1.109367	0.9285645	0.562419	0.4827998	1.008281	4.586957	1.457685	-1.610318	1.136193	-0.1627382	0.6493714	0.5394324	0.1568955	-0.116748	-0.2413972	-0.03455322	1.697247	-0.03340274	-0.8041578	0.2780567	-0.3010722	-2.052916	1.362382
GSM806864	2.114233889	2.468506238	0.435221439	1.737543086	-1.143201753	2.590008815	-0.87374095	1.55865696	2.261926262	1.642362627	0.861755095	1.262356252	-2.211996196	0.403982033	0.553636185	0.738247508	0.672224755	-0.0407768	1.343579761	0.280581554	-0.750169298	-0.33387294	0.1608142	-0.3710274	2.641819	2.405098	-0.326231	2.338117	1.252065	1.549823	1.008926	0.8504472	1.657082	0.9452236	1.193721	-1.159109	1.153662	-0.3688395	0.3464775	-0.5554955	0.006872086	1.326363	-0.2242579	-1.171164	0.6412111	0.7558448	-0.8253878	-1.266073	0.3487889
GSM806865	0.801454668	-0.413901522	1.427185534	1.013107345	-1.468937783	-0.012407215	-1.359666665	0.056833178	0.4427324	-0.487957029	0.725688165	1.348814199	-0.314720263	0.227217645	-0.043812656	-0.5826076	-0.018749097	0.640660123	-0.718494502	-0.840632763	-0.269959821	-1.534649495	-1.021013	-0.7263811	-2.517672	0.03748047	0.9630143	-1.4264	0.2300819	-0.07872403	-0.7298442	0.5706476	-0.1480088	0.5731523	-0.4612821	3.846339	-0.04840343	0.369791	-0.02637466	0.3517487	-0.23602	0.2198654	0.585285	-0.2711888	0.5741624	0.4213475	0.9470556	-0.6428524	0.5260173
GSM806866	-0.528631087	-0.390253165	-0.2421824	-1.084363627	0.694163494	-0.006590832	0.422314339	-0.547894266	1.579574203	0.325715245	-0.126779051	-0.739313293	1.73501416	-0.677250721	-0.508208766	-0.073871809	-0.400766483	-0.476570132	-0.463064612	-0.277699422	0.753037107	-0.396684625	-0.6398604	-0.1131535	-0.002285999	-0.4294451	-0.5112289	-0.7579579	0.5378586	0.05930477	-0.6182226	0.3106079	-0.6321327	0.1843682	0.0559065	0.01165851	-0.6198913	-0.455527	-1.181225	-0.8339396	-0.8015394	-0.6034664	0.2357907	0.2481949	0.06516874	-0.5530526	0.277796	-0.09422111	-1.224569
GSM806867	0.847185872	-0.706126709	1.082253478	0.936888943	-0.507782392	-0.868661969	-0.0322552	-0.95481199	1.125877459	-0.275238486	-0.976614505	-0.096338432	2.058443448	1.633545086	0.312418254	0.392632311	-1.073724263	1.962861457	0.465479269	0.127364378	-1.363434299	0.621421538	-0.9630361	-0.3232934	2.153798	0.5756491	0.3077739	-0.5446407	-0.1661741	0.9364452	0.5891205	-0.2561048	-1.045197	1.023723	2.382547	-0.5929734	-0.0494948	1.224654	-0.652604	-1.201417	0.05680248	0.4792761	-0.2517183	0.9588777	0.7920348	0.4828393	-0.638594	0.09415763	0.902901
GSM806868	-0.21396684	0.41766351	-0.90700846	-1.25820103	1.65799433	0.4729838	-0.30609914	0.48252375	0.83919838	0.72675988	-1.29486126	1.00675589	-0.96711478	0.60682634	1.2243491	-0.30055382	2.00334414	1.2431648	-0.50884922	0.34230259	-0.31345672	0.6267884	0.6065739	0.7941598	-0.1323618	0.9523064	1.719267	-0.3515192	-1.599416	0.5706849	1.946367	-0.1506662	0.06989562	-0.2214663	0.3985262	0.7647643	-0.07857201	1.207447	0.356847	0.1126848	0.6596543	0.9757195	-1.090505	1.034127	0.9226717	1.459635	-0.4138062	1.01304	0.9291571
GSM806869	-0.86616093	-0.72073297	0.01232944	0.03993211	-0.15930504	-0.5621939	1.02606326	-0.90648936	-1.18960373	-0.87237664	0.65816307	-0.23149235	0.26806292	-1.22330074	-2.45805362	-1.98169214	1.00395047	-1.96410408	-1.15674151	2.28667085	1.53280019	-1.84334195	-0.4852551	-1.433613	-0.5225891	-1.121839	-1.587545	-0.7826616	1.352157	-1.819427	-2.665048	-0.00886944	-1.157217	-0.1590042	-0.4037537	-1.022785	1.037431	-0.958932	-0.9436271	-2.559822	-1.524838	-0.02542995	-0.7780995	1.040147	-0.5030874	-2.157088	-0.7391928	0.04702327	-2.095212
GSM806870	-0.720156723	-1.440216681	-1.120889039	0.515883119	-0.802081886	-0.562886357	0.868142156	-0.482015617	-1.610672764	-0.619321971	-0.622959947	0.142565944	0.830490135	-0.914868332	-1.79315853	-1.451626608	0.779861201	-1.005542581	-1.212968215	-1.709690038	2.15970908	-0.632824862	-0.8525837	0.263964	-1.163609	-0.102577	-1.08344	-1.216148	0.0868296	-2.009737	-0.7790814	-1.571005	-2.019532	0.6825453	-0.9016717	-0.9241083	-0.000928864	-1.387175	-0.7824485	-0.8525596	-1.814281	0.7250879	-0.3062821	-0.4986074	-0.3400076	-1.914543	-0.26546	-0.1259614	-0.1261903
GSM806871	0.5651418	0.238016	-1.268692	-1.029418	0.5473482	-0.8602144	0.3407883	-1.051631	0.7366428	0.4852882	-0.6755925	0.5267608	1.549279	-2.138455	-1.515345	0.7418534	-1.41051	-0.6570688	-0.09871556	0.1862941	-0.9071273	0.003243037	-0.6147511	-1.210123	1.555775	-0.9993895	-1.684731	0.06555839	-1.796209	-0.3685738	-2.197165	-0.841945	-0.1288679	-0.8200891	0.2928214	1.085304	-0.3985771	-1.387175	1.256065	-2.540132	-0.5807702	-1.087688	0.2315112	-0.2551358	-0.6325708	-0.3870588	-0.6019611	-1.160378	-1.15747
GSM806872	0.522662149	-0.075274005	0.877124927	1.955667838	0.87609409	-1.14189306	0.49262819	-0.232059324	0.193265673	1.558011071	1.296750505	-0.052810921	-0.484582258	0.875776234	-0.365436548	0.769111465	-0.5415985	0.16534322	-0.707731101	0.973470238	-0.058733369	-0.443992211	1.454787	-0.6510308	0.1344359	0.2568767	1.014477	0.5922698	-0.4649076	0.3570664	0.05498686	0.7976489	1.0379	-1.089858	-0.2113312	0.3194133	0.4706207	0.4196283	0.1577971	-0.2948153	-0.03322586	-0.6012286	0.6337862	0.02144525	2.3405	0.2909484	-0.7769598	-0.1750002	-0.11288
GSM806873	-0.839309583	-1.429187498	0.676401964	0.300475904	-1.250554181	-0.794156876	0.285677425	-0.308193409	-0.274715943	-0.068652124	0.549189807	-0.941447895	0.972138387	-0.077229906	-0.965609768	-0.660225867	-0.718692653	-1.829218403	0.406682199	-0.643683683	2.849298885	-1.064158108	-0.7091224	0.3113323	-0.6724678	-0.7451815	-1.540483	-0.8996885	0.5935564	-0.8554702	-0.530833	-0.6677421	-1.065165	0.2051327	-1.636221	-0.3263279	-0.1655697	-1.000328	-0.3002655	-0.181597	-0.8236624	-0.837745	-1.448558	-1.584197	-0.6335801	-0.7921747	-0.6323562	-0.9431157	0.861876
GSM806874	-0.45174812	-0.56642295	-1.54963471	-0.84020997	2.80843781	-0.35778963	-1.47178875	-1.16044327	-0.4276234	-0.68418682	-1.773937	-1.57667151	-0.16711284	0.78014961	0.40578348	0.63630478	-0.67016425	0.14328355	0.83031026	1.08512623	-1.43462974	0.64050361	0.3086484	0.2742058	-1.126308	0.3685989	0.5080766	-0.997602	-1.193809	0.6490545	1.996119	-0.2869301	-0.3239299	-0.7537443	0.4501034	2.243075	-1.085126	0.05583247	-0.8455674	-0.6468834	2.062161	-0.9685692	-0.647574	0.9849641	-0.9900199	0.2683596	1.821142	1.389638	1.240765
GSM806875	1.149473321	1.568281669	0.067857198	-1.124447289	-1.191694283	0.24836062	-1.968166524	0.206494112	1.510880454	1.333164437	0.500385096	0.094069575	-1.907393426	1.089125152	-0.457476416	-0.018316687	2.367652108	-0.193930639	-0.132130287	0.068124595	-0.247390742	3.88246216	0.04866897	1.006495	1.518881	1.993225	1.022704	-0.03812497	0.09648937	1.225974	1.007508	1.329742	0.5531428	-0.08084226	0.02983453	1.567456	0.007022542	0.7269309	-1.486224	1.020571	0.1411464	2.726698	-1.430727	0.3595631	0.06675484	0.1143448	1.292403	-0.4311445	1.32938
GSM806876	0.202124174	0.313134142	0.353726575	0.231178727	-0.524169523	1.538212521	-2.047982246	0.116106576	1.643418184	-0.25220874	0.482860893	-0.652854548	-1.096053683	0.000104492	0.017890833	0.066452239	-0.963097916	0.715226395	0.366841561	0.435969753	-0.77458502	0.962512981	-0.9678323	-0.5733029	-0.6963399	0.9138513	1.329375	1.035133	-0.3907123	0.08346782	0.6164459	-0.5039724	0.6667707	-1.267621	2.199476	0.4026209	0.3545458	0.5094003	0.4549067	-1.237801	0.4597791	-0.6335904	0.6131019	0.3247815	-1.743705	0.3785656	1.328809	-0.2159452	1.246965
GSM806877	0.012696299	-0.776872782	0.037890755	-0.074671495	-0.773320798	-1.654566062	0.260972559	-0.345217531	1.171644033	-2.198426697	-0.274090222	1.8001888	-0.780113607	0.411226462	0.98556064	-0.1315049	0.059678314	0.908708064	-0.265467904	0.383243233	-1.811738644	0.1888954	0.09804109	-0.1449763	-1.381306	-0.1715937	-0.08804873	-0.910688	-0.464291	0.3954493	0.7646731	0.01500047	-1.026737	-0.3495979	0.8746231	0.1682554	1.213843	0.05745584	0.3149181	0.7089534	0.2033674	-0.726028	-1.851189	2.397634	-0.2422461	0.5050859	1.474093	-0.5674692	-0.144606
GSM806878	1.364913438	-0.288505979	2.854330173	1.342099088	-0.514471017	1.465507887	-0.942724539	1.055962791	-0.341998751	0.343839247	2.411782314	-0.142648525	-1.454023857	-0.313942011	0.322211255	0.605196353	-0.265607613	1.736060498	0.935855822	0.559411824	1.525824781	0.133835765	3.983485	-0.5173388	1.256831	1.402028	2.007764	0.07096794	-0.5396167	0.8942133	0.3352008	-0.3599626	0.9179404	-1.349835	0.5713947	-0.458909	1.388852	-0.04871214	0.552741	0.01016775	0.8987057	1.320854	0.6719453	-1.238721	-0.3444775	0.9129398	0.4632289	0.4639323	0.3823383
GSM806879	1.903408846	0.583300762	-1.743865846	1.814653179	-0.437217399	0.013489542	-1.338382473	2.232218191	0.503048878	0.679882762	0.551522424	0.798459932	-2.825154766	-0.980792766	1.094535498	3.114588816	-0.645861724	1.178019841	2.214290458	0.8401031	-0.770994475	1.244172117	1.180842	0.5823741	3.894697	0.4578552	2.020773	-0.1856258	2.620052	0.3241362	1.093738	-0.8549075	0.9762398	-2.335216	-0.1152617	0.848325	1.068847	1.035695	0.09648171	1.484359	1.933263	0.3191886	2.262145	2.166871	1.956088	1.516792	-0.2647795	1.239031	0.9601538
GSM806880	-0.60897536	-0.92094841	0.25043798	-1.14835311	-0.6030953	-0.32275279	0.76191123	-0.14201941	-0.49746356	0.39044382	-0.03479174	-1.77542724	0.69928345	-1.2566247	-0.17097489	-0.23729799	-1.15161502	-1.04322785	0.07703306	-1.58965976	1.7811638	-0.61632687	-0.3204934	0.201233	-2.057727	-0.3689289	-0.6906786	-1.668208	-1.002464	-0.5855068	-0.5979864	-0.2836105	-1.613141	1.586219	-0.1146949	-0.7959772	-0.1976872	-1.387013	0.3852506	-0.8309433	-1.450942	-0.0441929	-0.8686826	-0.2012911	-0.2458509	-0.8653032	-0.07174782	-0.5546143	-0.936299
GSM806881	0.405921715	0.043861666	-2.216836979	-0.297976551	0.326623558	1.743725203	-2.379787603	-0.326966262	1.164236714	0.699914553	-2.070892058	0.449246075	-0.704754169	0.202948853	0.710472034	-0.070693738	-0.751504903	2.472531697	-0.070441558	-1.095891083	0.019335296	1.475938585	2.523764	3.69076	-0.3170991	0.9320669	0.6041148	0.9860862	0.8165532	1.338557	0.4723432	0.559266	0.8705995	-2.038606	0.03465218	0.5272909	-1.256549	1.134882	-0.03629333	1.508758	0.7727275	4.017899	-0.3472942	0.06191237	-1.472771	0.7335982	-0.7706086	0.2707925	1.762422
GSM806882	-0.526323549	-1.490295379	-1.22527876	1.008351657	-1.298043418	-0.410275552	0.492248114	-0.21206974	-1.772750991	-0.101493359	0.42287179	-0.101903586	1.118796306	-0.86198391	-1.651122755	-1.811665357	0.652445408	-1.486833977	-1.616675957	-1.633701686	1.861078248	-1.673591075	-0.7702028	0.06242007	-0.02588682	-2.051238	-1.981646	-0.2501799	0.2781752	-1.714862	0.004589592	-0.4965427	-1.486266	1.007179	-1.28425	-1.183196	0.03999749	-1.387175	-0.09580541	-0.8542718	-1.198678	-0.6258442	-0.5459353	-1.606269	-0.5463447	-1.36568	-0.4117648	0.2171513	-0.3789049
GSM806883	1.612029757	3.335046761	0.983543431	1.983819816	-1.549535712	1.057392184	-1.334011612	1.274109609	0.292382194	0.944111625	0.004024733	-0.273628583	-1.435935477	0.542532	0.010085858	0.501420119	-0.806933072	1.213407225	0.582430818	-0.006623025	-0.262881373	0.804489827	0.1110189	0.1688616	-0.8132589	0.6226047	0.4797625	1.363314	0.5517316	1.007758	0.8295064	1.59326	1.46051	-1.281633	-0.6179973	2.962347	0.2852438	2.001921	1.914305	0.1835265	1.029293	0.02311272	0.03857604	-0.3544642	0.8554787	0.6579599	0.08317653	-1.571733	0.2829665
GSM806884	-0.764943933	-0.868882427	-0.360019506	-0.789426012	0.167768718	0.845370817	0.613301959	-0.78829037	-0.317043291	-1.016142213	-0.197414204	-0.287143997	1.593524008	-1.102499413	-1.216988672	-0.891124932	-0.442548437	-0.75909473	0.130046809	-0.698891445	1.438317481	-0.493684983	-1.283672	0.468617	-0.8280433	-0.572336	-1.124763	-0.7752685	-0.5113566	-1.15954	-0.4840448	-1.122851	-1.372881	0.9524827	0.3721709	0.2370534	1.056608	-1.240748	-0.4330405	-0.89301	-1.05196	-0.9358632	0.3092558	0.154552	-0.7027917	-1.712156	-0.01084417	-0.6201581	-1.410002
GSM806885	-0.09754107	0.14471461	-0.89425682	0.09441022	0.49350475	-0.10269968	0.73416577	1.47348377	-0.7374066	-0.20546789	-0.27845631	0.36040225	0.10990829	-1.08221457	-1.46034192	-1.11548451	1.42475991	-0.86847392	-1.23802926	-0.59095706	0.89594069	-0.81847723	-0.7847323	-0.1510117	-0.3298491	-1.870903	-1.314927	-0.6656346	0.4087876	-1.591481	-0.09465822	-0.2671703	-0.5840612	0.3216159	-0.8483942	-1.085508	0.2818917	-1.276462	-0.5890343	-1.171668	-1.444489	0.02139135	-0.83302	0.07829989	0.1392828	-1.72288	-0.3068563	-0.9380373	0.5094249
GSM806886	1.585178408	1.680361995	2.88209415	2.648979295	0.458055036	-0.31887527	-1.836280546	1.111586504	1.474902194	2.54910778	1.633060307	0.493369891	-0.762394396	0.939527249	0.300710781	2.316831934	-0.238085188	-0.729911628	0.447004782	-0.143712047	-1.24053526	0.33260695	-0.3447562	-0.2468456	-0.9617812	1.510107	2.422335	0.09981894	1.547613	0.7365119	0.985854	1.690636	2.73058	-2.583882	-0.7452399	1.058533	0.6519439	1.404685	-1.419723	0.4912918	0.5631734	1.170751	2.059937	0.9983411	1.424745	1.120575	1.648412	-0.1807135	1.168561
GSM806887	-0.817492862	-1.067010933	1.401972124	-0.679195945	-0.182046362	-1.513034016	0.109132651	-0.637586456	0.952424021	-0.363541891	-1.439361823	-1.694136261	-0.140955909	0.628921918	1.177519207	0.528372603	-0.759707965	-0.212313696	0.66355792	0.016328529	-1.271824346	1.657416884	0.6376077	-0.7806992	0.2341291	0.3750755	-0.646677	0.08665569	0.303044	0.6356899	0.04158196	2.200599	-0.8336724	-0.005043712	0.374438	0.2376891	-0.9532267	0.03424173	-1.26666	-0.08999509	0.1320822	-1.242612	-0.7146199	0.2522082	-0.3364027	-0.08153921	2.183501	-0.5768326	0.5732417
GSM806888	-0.822003049	-1.245068858	1.150880396	-0.534869289	-0.061316683	-0.339232528	1.208689235	-0.402926485	-1.49294967	-1.500311965	1.090586465	-0.285752706	1.44723496	-0.789720564	-1.122740373	-1.357262352	0.5981672	-1.04920234	-0.375511598	-1.980456147	1.772032827	-0.451545561	-0.5680592	0.08857323	0.831067	-0.5433935	-0.9740103	-0.311849	-0.05169559	-1.607412	-1.824148	-0.3180717	-0.7872569	0.2437916	-2.126204	-0.9140075	-0.2754083	-1.387175	-0.649448	0.03799076	-0.9660793	-0.6616487	0.6248706	-0.9337125	-1.171556	-1.623626	0.2596497	-0.1391337	-0.2432486
GSM806889	-0.692466269	-0.78064856	-0.402505753	1.533855245	-1.067954723	-0.922809704	-0.861578555	-0.725019045	-0.476652545	-0.382347247	-0.646584764	0.674833826	0.106269471	-1.708677588	0.135112731	-1.389287527	-0.104612929	0.283109676	-0.24297722	-1.282915395	-0.273550365	-0.536818397	-0.3347407	-0.1879553	-0.176715	0.4821425	-0.3524406	1.116817	-0.4203082	-0.05124657	-0.5823903	-0.8909494	0.3503368	-1.207185	0.01283107	0.3089594	0.6627017	0.7123207	-1.083165	-0.5300267	0.09567137	0.2474074	-0.05949634	0.8391486	0.3557133	-0.06317151	1.215395	-0.0518478	0.6005918
GSM806890	0.488888186	0.004414743	-0.251630272	0.373509692	-0.257627822	-0.889988681	1.107209246	-1.160269711	-0.648254652	-1.918799246	-0.920752294	0.088305652	0.458175439	-1.186896557	-0.200943012	-0.197938802	1.477581496	-0.219092448	-0.810063708	0.51971185	0.514214635	0.551255303	-0.3786114	-0.9365209	-0.5049563	-0.3946331	-0.3797981	-0.4982988	0.4049854	-0.2319349	-0.842368	-0.9503871	-0.2793652	-1.528443	-0.1192291	0.6776012	-0.09229208	-0.5121824	0.6539566	-0.2119883	0.258214	-0.2058297	-0.8290971	-0.4638257	0.2739571	-0.3680067	0.0890741	-0.2008686	-0.9264529
GSM806891	0.20495615	-0.29118881	-1.40727974	0.18247538	-0.03824093	-0.01739269	-1.08601276	-0.89692918	-0.2776259	0.16082771	-1.61639832	-0.11363021	-0.31867549	-0.58542741	2.06065887	0.25450847	-0.59081688	1.81476296	0.06016505	-0.04167066	0.773657	1.01459114	0.09620727	1.75634	1.611522	2.75504	0.1748127	-0.6705033	-1.803402	0.870371	1.336057	0.1125351	0.5144713	-1.723257	0.2350096	1.545771	-1.977243	2.41182	0.5901615	1.117952	-0.4288282	0.4200609	-1.411112	2.698964	-1.981765	2.361135	1.075441	-0.1115196	1.257175
GSM806892	0.078146461	-1.497152086	1.664019223	1.388551975	-0.541559948	-0.313197291	0.817212125	0.335643987	-0.315632349	1.824692807	-0.184435537	-0.022202538	-0.333283345	0.262172088	0.333918728	0.469761644	0.942235839	0.283684146	0.352061973	-0.919412375	0.340329785	-0.248003808	-0.8669721	-0.2898246	0.7857642	0.5278838	-0.02491607	-1.034207	-0.3974947	0.4921015	-0.4030998	2.236799	0.06205418	-1.0225	-0.2274845	-0.3579016	-0.6661965	1.206311	0.2294821	-0.5593479	0.1253223	-0.4039595	0.4130342	-0.3608185	-0.4123913	0.515924	0.603069	0.3379232	-0.8739408
GSM806893	0.739151148	1.599480983	0.036673555	-0.426422604	0.092521689	-0.473147884	-0.133735188	0.161300294	1.563348127	-0.386980449	0.64321058	0.855105269	-0.623066491	0.30835541	-0.26537092	0.078125538	1.804707362	0.558395945	0.025625783	-0.122001104	0.549299448	-0.282589979	-0.2485511	-0.270987	0.1115134	-0.3383673	-0.6483989	1.300562	0.9477821	0.1044234	-0.3789967	0.2073824	0.9109756	-0.2385167	-1.31684	0.3985241	-0.3077596	0.5975488	0.1187987	0.1308768	0.001034071	-0.09979319	-0.6111981	-1.261128	0.5756043	0.3324753	-0.8623611	-0.7333123	-0.6372717
GSM806894	-1.825572207	-1.464263035	-0.865449575	-0.671935027	0.850008453	-1.141755408	-0.056009879	-1.618291547	0.119369146	0.2552633	-0.243706851	-1.860891692	0.734774636	-0.627445134	-0.296517167	-0.026261864	-0.754188147	-0.088802535	0.116070456	0.563133737	-0.581208629	-0.624476517	-0.7590588	-0.942922	0.8401547	1.262174	0.8440188	-1.427482	-0.4195889	-0.4798736	-0.0165489	0.1051054	-1.279709	-0.4226954	0.9423536	0.1486189	-0.9037253	0.1770978	0.3336283	-0.4748088	-0.0785473	-0.4922658	0.3245908	0.6294554	-0.7431652	0.1043053	1.489631	1.220145	-0.452203
GSM806895	-0.774488748	0.039191624	-0.042676648	-0.378993103	0.713560506	1.339625372	-1.359856703	-1.930301635	-1.090575487	-0.17099141	-0.491378705	-0.698568355	-0.140797708	1.520169029	2.037465361	0.078614471	-1.345728616	1.375063227	0.111251024	-0.137198774	-0.721034678	0.751815476	-0.5332167	-0.1162627	0.500113	0.7557808	0.1411419	-0.0202734	-0.4719983	1.390732	2.291156	1.029709	-0.2854533	-0.6909446	0.2942383	0.5585114	-1.068756	1.887148	-0.1115852	1.292381	0.8546133	0.5575985	-1.140433	0.8913211	0.6944175	0.5467269	1.7168	0.7508647	0.9864099
GSM806896	-0.626386778	-0.593846987	-1.80182866	-0.27228734	1.378744248	0.190058362	-0.388005272	-0.440645954	-0.752044786	-0.122751586	-0.784565666	-0.671935026	-0.114324276	-1.220221509	2.28994858	0.550802449	-1.174997586	0.338718421	2.529481305	-0.412307231	-0.278987552	1.129878374	-0.7122258	2.781618	0.8328302	-0.2930308	0.7531461	-0.4770211	-1.114475	0.05374512	1.874444	-1.019151	-0.1957881	-0.8649942	-0.2708433	1.140964	-0.8405817	0.2037209	0.04080186	1.290026	2.176616	0.007448241	0.7446972	0.5140739	-0.01312689	0.07281781	2.611529	2.581328	0.5694127
GSM806897	0.64611542	0.292168618	1.02742077	1.787265508	-1.403723691	-0.492397335	-1.305696034	0.152609214	-0.269072277	0.029462771	0.978144751	1.678947579	-0.894919458	0.539271922	0.724756607	1.293798727	-1.740395584	1.931840049	0.045064161	0.012916813	-0.741141666	-0.240052961	2.105935	-0.6996793	0.6841723	-0.1278764	0.9304914	-0.195363	1.953939	1.102914	1.003383	-0.1294836	-0.1468886	-0.4784048	0.2936716	0.2419978	0.5769513	0.5225495	-0.2475161	1.742685	0.7673504	-0.4550842	1.871995	1.280942	-0.2520511	1.418451	0.6426508	1.138096	-0.1673978
GSM806898	2.28362814	2.42279951	0.87434274	1.61911795	1.4991395	0.93012386	0.08081707	2.67650766	1.47613708	1.331938	0.87479361	2.70055202	-1.47722833	0.83828619	1.31020357	0.3721582	0.63381602	-0.06260668	1.92528519	-0.19891981	-0.25970119	0.32286721	-0.02990321	0.7204555	1.284637	0.8160945	1.260121	0.4105084	-0.4616192	0.6763181	1.801619	1.113648	2.535615	-0.4463297	0.9976148	0.2316852	2.174716	1.767019	0.7930435	-0.3072286	0.5233828	0.3741003	0.9547504	0.4545438	2.110948	0.1574689	0.3631972	-0.1351661	-0.1832608
GSM806899	-0.774803413	-0.755112364	-0.021578419	0.283830993	-0.890371733	-0.15753987	1.076233145	-0.73318864	-1.20283137	-0.485231615	-0.210931213	-0.007494614	1.565784968	-1.049976878	-1.037253976	-1.995504527	-0.286536921	-0.563315179	-1.22116125	-1.671541252	0.788429545	-0.577964025	-0.8391827	0.04559426	-0.4353746	-0.5664665	-1.579892	-0.528953	-0.3161061	-1.504024	-0.8555151	-1.724499	-1.543542	1.602426	-0.9985914	-0.9984158	0.2359763	-1.35763	-0.4758712	-1.380341	-1.389642	-0.6950433	-0.9667551	-0.2150031	-1.122099	-1.821335	-0.7944257	-0.6672924	-0.6916071
GSM806900	1.289184244	1.14569247	-0.438152549	-1.013198145	0.441667906	0.056558469	0.256031586	0.196933824	-1.424696809	-0.953730239	0.362822937	-1.100054578	-0.704806936	-0.260333117	-0.298726096	-1.834828604	0.776411315	-0.209900919	1.686562666	2.413524917	0.509187913	0.129065197	0.6819016	-0.8139851	0.9146193	-1.386976	-0.8035521	1.749015	-0.04696847	-0.8738597	-1.312184	0.7420051	0.9656222	-0.4444727	-0.6885617	-0.322443	-0.05596507	-1.306657	2.112002	0.2045008	-0.5203928	-0.9997261	0.2782293	-0.6220154	0.6381832	-1.162038	0.1035911	-0.2576837	0.1004504
GSM806901	1.33575455	0.32942954	-1.08732868	-0.15263082	-0.8803388	0.87985365	-2.05311326	-0.79089769	-0.18997307	0.66025978	-0.36524014	-0.57136467	-0.01771234	0.57458865	-0.20749628	0.13698096	-1.37110444	-0.31663754	-1.75322653	-1.4348921	-0.60808644	2.69997248	0.0313182	0.3755264	-0.2373447	1.170893	-0.9372785	0.01633133	-0.7208914	0.3191111	-0.80254	-0.3738735	-0.08522858	-0.3529742	-0.4009198	0.5720026	0.02900584	0.1855393	-0.6904754	-0.218195	0.3994018	2.104939	-0.5723258	2.088612	-1.162472	-0.3763349	2.036176	-0.2100733	1.413071
GSM806902	-0.55904863	-0.820194821	0.264232984	0.41800935	0.429628381	-1.288410533	0.215553613	-0.413529643	-0.879732249	-0.54369174	2.449222887	0.185497168	-0.631715179	-0.357589729	0.45806203	0.568648539	0.495360595	0.396050578	0.133741708	0.338580676	0.186449382	0.346520957	0.4712943	-0.363346	0.7064167	-0.7601587	0.8627673	1.498012	0.2300819	-0.6904985	-0.2517791	-0.7896209	0.5876257	-0.2030653	0.5620428	0.1469237	1.621548	0.1735264	-0.6149581	-0.1394344	1.118246	0.4711856	0.9907697	-0.4163354	-0.04758851	-0.3095951	1.572537	1.510569	0.4016657
GSM806903	-0.557685085	0.463966432	1.08973062	0.634690411	1.447971515	0.217478407	-0.103519237	-0.094218309	-0.074278361	-0.014825203	2.261659934	0.614014617	0.77596126	0.666230822	-0.034019615	0.739958778	-1.284167315	0.547940582	0.138079197	0.783034431	0.692203035	0.444117612	0.1790113	-0.06121305	2.161258	0.2837954	0.6192283	-0.2637038	0.7268406	0.02690916	-0.3063009	0.3139276	1.649581	-0.9494024	-0.3074008	-0.4180116	0.01949534	0.07450115	-0.7276704	0.4983546	-0.2944002	-0.7953993	0.5218055	0.4127388	0.06531293	0.3179865	-0.6772684	0.01099802	1.253529
GSM806904	-1.8150834	-1.45204086	1.312942663	-1.148353115	-0.469991661	0.026230189	-1.443283136	-1.429520641	0.226774761	-1.480688987	-0.740186893	-0.596209112	-0.570330695	2.147356218	0.081876916	0.42795779	-0.548881593	1.036125624	-0.553509281	1.005726486	-1.276645188	0.154706727	-0.3546307	-0.6497506	0.3549815	0.485988	0.6163587	-1.459037	-1.697556	0.6269228	0.6105168	0.7665073	-0.5304862	-0.125241	0.4288491	3.275611	-1.736986	0.07839722	-1.020723	-0.6601528	2.729538	-0.3165138	-0.128682	0.6535349	0.07728077	0.1266659	1.387217	0.9854256	-0.0517982
GSM806905	-0.149041121	-0.247270577	0.599022521	1.026525181	-1.829454663	-0.29796391	1.029293899	0.235696163	-0.817034876	-1.516119365	1.069055767	-1.355853435	-0.115642651	-0.304705307	-1.340174987	-0.50822852	-0.010699363	-0.090411052	0.264669605	0.075878499	2.495783476	1.017374118	0.5840037	-1.060703	-0.2336825	-0.3984786	-0.2483674	-0.3663053	0.5591306	0.02113569	-1.357425	0.3158245	0.06156713	0.6887915	-1.028631	0.07247487	-0.4280441	-0.3983846	0.4395779	-0.3299151	-0.5580327	-0.07586613	1.188341	-0.944749	-0.02740179	-0.7958255	-0.5575025	-0.4806594	-1.374447
GSM806906	-0.258544278	1.362104663	-0.186944514	-1.159690338	1.271057388	-1.165297034	0.313232853	-0.427956956	-1.164913003	0.290829949	-0.540303014	-0.134698276	1.098387777	0.331356499	-0.958320252	-0.23460885	0.521273073	-1.034840577	-1.62021021	1.238033591	-1.227198895	-0.05738219	-0.585269	-1.433248	-1.756342	-0.04671591	-0.4920977	-0.960456	-1.444963	0.2067422	-0.2816823	0.9560439	-1.09546	-0.173016	0.6241055	0.4525595	-0.5774838	-0.3139697	0.2125754	-1.232451	-0.5366778	-0.3285634	-1.474235	0.4368185	-0.006061541	-0.1132549	-0.9929012	-1.860252	-0.5103674
GSM806907	-1.036184511	-1.631490276	-0.799604541	0.74296725	-1.439173402	-0.910346039	0.3200742	0.224223996	-2.142497464	-0.068924665	1.034903901	0.035834139	0.53611896	-1.676621436	-0.777627672	0.078308888	0.346248851	-1.25084149	0.767336352	-0.871028104	0.930102137	-1.410219317	0.265342	-0.7058976	-1.0669	-0.4725553	-1.342858	-1.073336	0.3696347	-1.258758	-0.3688142	-0.8054288	-1.401032	0.4791216	-1.044784	-0.6447486	-0.9173674	-1.387175	-0.7175262	-0.3153615	-1.087448	0.5412455	-1.408615	-0.3982757	-0.2354692	-0.8486468	-0.7635769	-0.1019975	-0.1196263
GSM806908	-0.454894765	0.211883703	-0.454150102	0.184640917	-1.188349971	0.231188429	0.628504954	-0.294982927	0.828440217	0.00738692	-0.118824314	0.472500525	0.564754439	-0.328430869	-0.078935045	0.994510023	-1.08683383	-0.576298213	0.053739139	1.358063866	-0.98817104	-0.482951354	-0.1753394	-1.271391	-0.6590398	-0.6992378	-0.191548	0.5982203	0.03421469	-0.3132982	-0.5769768	-0.3926849	0.359542	-1.444372	0.6697314	0.7892745	-0.04442773	-0.6844212	-0.5029221	-1.373064	0.4946537	-0.1631396	1.70973	-0.5206804	0.6270805	0.2076663	1.012043	-0.7829859	0.1697372
GSM806909	-1.101949337	-0.915582846	-0.146139128	-1.142578351	0.377122677	1.299187359	-0.510009304	-1.737012125	-0.067135626	-0.58934242	-1.271775488	-0.729176758	0.536171627	0.873965102	0.768641227	0.328704195	-0.71309617	0.291611838	-0.872555672	1.131649898	-1.602564197	0.804887424	0.2457343	0.4483163	-1.668856	-0.2274547	0.7981041	-1.258342	-0.7835772	0.3937386	0.6399045	0.7062793	-0.137927	-0.3259636	0.5929325	-0.04336582	-0.2584141	0.3170316	-0.7632874	-0.1330138	1.51815	-0.6924613	-1.041647	0.708383	-1.027942	0.08570942	-0.132538	0.7586411	0.6897529
GSM806910	-0.341825414	-0.653365177	-1.362069763	0.309010666	0.158070213	0.503589115	-1.229871099	-0.455247029	0.596521732	0.433914171	-0.130786245	-1.045595926	0.086124428	0.643229633	0.317277997	-0.375238482	0.56627492	2.763443564	-0.540818112	-0.219390082	-0.544687637	0.743467131	0.2259854	0.7027153	0.8832872	0.9450202	0.8507147	-0.2007725	0.09977784	0.2631939	0.09932614	-0.7893047	0.6961396	0.2493625	0.689002	1.005204	-1.706272	0.9977077	0.8974151	1.163753	-0.7407011	-0.6941827	-1.444992	1.378264	0.6006935	0.9165906	0.7768202	0.7086501	-0.3748935
GSM806911	-1.188272228	-0.885674776	-0.278292827	-1.330810204	0.699179963	-1.397953258	0.21726395	-1.28350989	0.627120859	-0.135969843	-1.146473508	-0.901895449	-0.626652547	1.198696805	1.533675954	0.796002833	1.251345633	-0.224607365	1.947775875	2.180907595	-1.537524232	-0.000136074	-0.4278424	-0.7197971	-1.652716	-1.146531	0.5268251	-0.5031673	-0.8815108	-0.2507522	0.8538673	0.946243	-0.8444848	-0.004537263	1.832201	0.183795	-0.256933	-0.5039032	0.02907978	-0.5933776	1.772257	-0.8069325	0.9194444	0.4819677	-3.140626	0.4490702	-0.6482342	0.7546735	1.196641
GSM806912	0.44766717	0.40415019	-0.23673394	-0.04129675	-1.37763805	0.17717915	-0.30780948	-0.67026504	-1.11773499	-0.41028274	-0.36649617	0.44407841	-0.33349421	-0.96811494	-1.25071262	-0.89033041	1.32248995	-1.19304976	-1.48028603	-0.84621558	1.21673034	-1.11424878	1.521933	-0.228008	-0.7238741	-0.1278764	-1.984706	-1.026092	0.5073378	-1.495043	-0.332853	-0.02641619	-1.012711	-0.01095228	-0.5358139	-1.162782	1.763114	-1.387662	-0.6415582	-1.136782	-0.7101284	-1.414577	-0.1589952	-0.9597988	-1.131183	-1.645758	0.3315545	0.3603001	0.3396723
GSM806913	-0.82473014	0.19449526	-1.28631283	-1.32261513	1.78541264	1.48032651	-0.62631221	-0.95933139	1.13716499	1.22401162	-1.88326926	0.85629786	-0.55124034	0.77598402	1.88607817	1.08215144	-1.69876696	1.59428118	0.01630822	-0.70323359	-1.2324307	0.92275874	0.1509398	3.166234	-0.2911926	1.637414	0.04586902	-0.3309628	-0.2423219	0.9491682	1.530686	0.1384601	0.9599238	-0.959869	0.04712138	2.027569	-0.4666318	1.496568	-0.1449479	2.369773	1.443638	0.3400172	-0.456422	0.9702487	-0.5310604	0.9124834	0.1358009	0.2488917	2.696335
GSM806914	0.294320796	0.100796373	-0.209839571	0.491680061	-1.229150582	0.221356027	-0.584503979	-1.9050982	0.923412191	0.671842791	1.103685429	-1.369766345	-1.097951896	0.961260636	0.496571506	0.941399571	0.70496034	0.610213186	-1.094892133	0.64594538	0.463023742	0.504345313	2.21822	-0.9506033	-0.8566626	0.0650062	0.02482481	-1.354634	-1.58616	0.2543199	-1.593687	-0.7496269	-0.5730053	-0.5645011	1.646297	2.074188	-0.6778118	-0.2756584	-0.867659	-0.4457016	0.8604514	-0.9351746	-0.4107738	0.3572221	0.5111511	-0.004303652	0.7254434	-1.570463	0.3779623
GSM806916	0.22163336	-0.33679619	0.76038914	-0.92593975	1.3225598	-0.056861	0.31532326	0.24560407	2.52215096	0.29559942	-1.16441725	-1.00942216	-0.95466907	1.51763342	-0.15426045	0.55300265	0.88136452	1.00705742	0.28683899	0.37983144	-1.33440152	1.71247702	-0.4429362	-0.2201438	0.07027973	1.144177	1.522217	0.884747	-1.660869	2.015016	1.568323	0.2522768	1.490122	-1.468513	2.159518	1.79391	-0.760444	1.748513	-0.1893566	1.437916	1.626614	-0.2498968	0.5717331	-0.484561	-0.05047232	1.887911	0.6287008	0.1993768	1.849213
GSM806917	-0.949337179	-0.469246438	2.47554749	0.325443268	-1.296036831	-1.135108172	0.61691267	-0.692514324	-0.17127852	-0.4090563	0.133751871	-1.936816205	0.556263953	0.284810991	1.274197378	0.532528543	-0.755338109	1.717332759	2.842905024	-1.045645806	0.329045245	0.715639115	-1.17844	0.171605	-0.0441978	0.5604695	0.5652786	-0.1594796	0.945213	0.7764986	-0.156527	-0.1900278	-0.4861163	0.1144783	-0.2116146	0.0414663	-2.247279	0.4064789	-0.6875449	-0.0715891	0.3978655	3.198182	0.7011887	0.3558842	0.2083502	0.9062088	-0.1173404	-0.08660344	-0.1579164
GSM806918	1.28813536	0.62314517	-1.23055346	-1.17807617	-0.11750113	2.09561671	0.87726395	0.07943006	0.16134378	0.62973515	-0.43701172	-1.82591092	0.14687606	0.29585873	0.16714265	0.06950808	-0.83430217	-0.38419527	0.60026272	0.43162751	-1.15046343	0.45206846	-1.748476	-0.896651	-0.9909432	-0.3681194	0.9765974	0.72246	-1.044083	0.2532507	-0.7027766	0.2723528	0.8068939	-0.204247	3.261909	-0.4307258	-0.1275277	-0.220464	3.158649	-0.4992074	0.3676	-1.119017	1.509305	0.1334823	0.3414384	0.1144588	-1.70764	-1.133875	0.06361903
GSM806919	-0.475347942	-0.698376356	0.380910814	0.000188139	-0.615134821	-0.791941065	0.439227671	0.892222656	0.673680931	-0.164586687	-0.349809253	0.477270695	-0.408853651	0.182121082	0.086368458	0.618703154	-0.116189213	-0.327552481	1.43852257	0.476290063	-0.65732815	0.405953564	0.06559656	0.3171847	1.245031	-1.18701	0.6984311	-0.3504373	-0.3557727	1.012249	0.3799268	-0.1011875	0.6793852	-0.3350797	1.480796	0.4913379	-0.5413127	-0.01153712	0.2037838	-0.3102249	0.2426972	-1.350025	1.146972	1.325423	1.069746	0.09917145	-0.4655233	-0.3617919	-0.8402091
GSM806920	0.93004745	2.21731775	0.95096879	1.34014586	0.97140699	1.33256219	1.00781967	4.30574261	3.5076724	0.42369387	-0.07265125	5.04904994	-1.31459052	-0.0589377	1.3711708	0.34508348	0.57877117	2.07913429	-1.19802798	1.21508148	-1.41277785	1.12948038	1.256875	-0.3216473	0.1543746	2.703834	-0.8483189	1.332118	1.506097	1.022299	-0.1326817	0.5910398	2.348785	-0.487352	1.510269	0.7057138	2.185396	1.460367	0.663199	0.7196546	1.349462	-0.451125	1.405883	1.548159	1.610751	0.5021197	2.619014	0.6697682	0.3008352
GSM806921	-0.389654379	0.68316011	-0.305013435	1.091830976	0.419929875	-0.275252391	1.626201474	-0.043983695	-0.81580029	2.115630724	-0.77152715	-0.869498257	-0.273744606	1.233832191	-0.466385846	-0.032556888	0.540209114	-0.128096318	0.211977151	-0.974930355	0.288420803	0.423445448	-1.101701	0.9508959	-0.279799	-0.5952066	1.563923	1.264318	-0.4962504	0.9198732	2.165614	0.3205669	1.582028	-0.352299	-0.6165803	-0.6831738	-1.171423	0.9561498	-0.362708	0.575831	0.2689683	0.7025379	0.6095356	-1.935357	0.3744581	1.320337	-0.8095098	0.5548683	1.510619
GSM806922	1.00630109	-0.084017902	-0.32240208	-1.118502677	-0.053290333	-0.80246592	-1.365937901	0.632706075	0.994575013	-0.632403958	-0.56823417	0.41883647	0.320113142	0.875776234	0.135628131	-0.102718913	0.555311948	-0.137632529	-0.609735988	0.785205456	-0.911435972	0.859350664	0.8204256	0.0805261	0.7188953	-0.05278776	0.9589967	0.4256552	-0.7185278	0.7373672	-0.4518214	0.08028703	-0.7910559	-0.06092193	0.5997338	0.3572028	0.5558255	-0.2519572	0.2869655	0.2098514	-0.1541343	-0.6934941	-0.6696849	0.2930097	0.2567984	0.3903164	1.466268	-0.03629505	0.3967427
GSM806923	0.6982448	1.28420413	0.06298838	1.07497376	0.89716326	0.43046883	0.53215598	3.22769752	0.38497317	0.86412073	0.31790582	0.12169658	-0.18905091	-0.86995281	-0.52772115	-0.3785999	0.71814657	-0.66660498	0.05036554	1.48988042	0.35561523	-1.53286101	2.633229	-0.2020378	1.79653	-0.7635994	-0.5823966	1.732967	0.8107984	-0.6301977	-0.6762246	1.665186	1.531716	0.5049505	-1.371817	-2.240313	1.079761	-1.366558	1.034248	-0.8688254	-0.8613022	-0.4772899	1.173363	-1.224006	1.477229	-0.6193359	-2.230708	-0.01899658	-1.39888
GSM806924	-0.399618747	0.699853009	-0.826904788	1.135778634	-0.202446667	0.12510867	0.561041665	2.19849624	0.089563687	0.044997629	-0.664707158	2.34815878	-1.376924308	0.521885272	1.202922139	-1.061090602	2.341279645	-0.097534487	-0.933923109	2.916908348	-0.354388885	0.463398384	0.6178589	0.364736	0.3472502	-1.311281	0.2224492	0.4903896	-0.1786085	-0.04750451	0.1031929	0.2401048	1.336069	-0.001160935	1.019436	-1.019253	1.058323	0.6886196	1.238482	0.3350549	0.8678257	-0.148508	0.5717331	-0.7688341	1.271902	0.481128	-0.739533	0.2706338	1.132824
GSM806925	1.005776649	0.201549965	0.47017259	1.740345545	0.859038096	0.214708692	-1.181601591	-0.166528298	0.497934277	0.302549228	1.224500724	1.182853763	0.080007077	1.245786042	0.247401331	0.417506827	1.894174408	0.34653122	0.515280064	1.646509385	-0.741757214	0.003640579	-1.037517	-0.03505989	-0.9003378	-0.5500726	2.011591	0.2458773	-1.250842	0.6702239	0.7917407	0.8128244	-0.7070404	0.9465741	1.403431	0.3548013	1.218599	0.7147557	-0.6539566	-1.160539	1.055257	-0.8318924	0.2974871	0.1886648	0.3831096	1.62677	-0.8750634	0.4137826	1.360194
GSM806926	4.633121154	1.928271749	0.267826621	-1.082495321	-0.552930609	3.261939158	-1.315577981	-0.656185448	0.60798532	2.534118004	-0.70848784	-1.360226406	-1.159759014	0.772361852	1.054332892	1.127805646	-1.233875642	0.368246205	-0.296954857	-0.083851889	-1.107889801	0.720807181	-0.9621898	2.410169	0.2436237	1.155713	0.8214441	0.2384842	1.163174	2.257609	-0.1815323	2.116343	1.340307	-1.685779	0.4033439	-1.103026	-1.382135	0.4191412	0.04283067	1.415872	-0.1098882	3.260668	1.567792	1.0261	0.618429	-0.09180685	-0.498527	-0.4811355	1.833715
GSM806927	1.926274448	0.735027397	0.340974935	1.820385482	2.478688604	1.19103014	-0.230654279	1.892048124	2.164661571	2.545292201	1.457578884	1.878697795	0.294536249	-0.277176437	0.199246082	2.591307239	-1.315982931	0.731541358	1.809136882	1.792282735	-0.865066718	0.660380681	0.01481382	-0.3542016	0.9226219	1.513953	-0.5406908	4.066654	1.791676	0.1692146	1.408882	-0.4418474	1.596688	-0.6441824	-1.128668	1.60581	0.4301621	1.058422	-0.6744702	1.06787	0.7131183	-0.9124525	0.9262203	2.310346	1.880676	1.538696	1.301817	0.4555211	1.38882
GSM806928	1.39984117	-0.307981061	1.281642604	0.80729643	-1.05892508	-1.334387575	-0.215641322	-0.50183134	-0.970118788	1.317357037	1.263496374	0.538089904	-0.0054249	0.353814259	-0.125396745	0.387681855	0.485547585	-0.869393069	0.901316559	0.961374146	-0.331204258	-0.842926072	-0.6026197	-0.2821432	-0.07118953	-1.615076	0.8049913	-0.2056412	1.33407	-0.02280687	0.1100243	-0.09296739	0.5924474	-0.181288	-1.598247	0.05672336	-0.575301	-0.1071532	0.0651477	0.3840662	-0.2839532	-0.05882455	0.2136799	-0.2257052	2.277633	0.7793462	-1.215874	-0.005824348	0.008918923
GSM806929	1.069024163	0.818789941	-0.652902335	-0.562426806	0.83027701	1.054899471	-0.012871381	0.676161677	0.917063104	0.012428936	-0.632529512	-1.120328446	-0.858531731	-0.032314376	-0.566157016	-0.879879451	-0.536462003	0.482795625	1.452820219	1.343176413	-0.4963692	-0.212821241	1.289319	-0.5685477	-0.8120382	-0.995949	0.4311695	1.027379	-0.8681515	-0.002172044	-0.8841294	-1.0201	1.293891	0.438268	1.874143	-0.2075912	-0.3409684	-0.3154308	0.03065775	-1.023564	1.042506	1.527419	2.823475	0.6675814	-0.2076403	-0.614088	-1.665677	-1.451119	1.201199
GSM806930	0.155973418	0.633677608	-0.857508802	-1.279049628	-0.609783921	0.325219975	-1.382091083	1.503381369	0.856305739	-0.225772226	0.42352973	-0.271243499	-0.331754002	0.626929643	0.189673924	1.28866492	0.166548118	-0.205764732	1.126223382	-0.211015902	0.057805392	0.440539735	-0.3300857	1.368615	0.700313	1.575886	0.8090089	0.6838718	1.635783	1.180749	0.7770469	-0.1421299	0.4364953	-0.04488437	0.8958774	-0.4747311	-0.5963489	1.332283	0.1686175	2.59942	0.5648634	0.3715183	0.7785768	0.3799639	-0.01658747	1.448226	-1.165631	0.1663668	0.9712762
GSM806931	0.979344853	-0.099121011	0.459855311	0.658893469	2.463304767	-0.821299919	-1.698123332	0.546664079	-0.374626063	1.722898603	2.24132522	0.580623631	-1.936029205	1.020302728	-0.044843506	0.593584171	-1.30816319	-0.310088577	1.465350742	0.267555007	-0.722676038	1.982209733	3.121166	-0.4637522	0.2063235	0.7227904	-0.02606394	4.779995	1.395317	1.218918	0.238402	1.775841	1.1225	-0.6787898	0.5586421	0.1052493	0.6281677	0.5201144	2.805859	1.211266	-0.3540095	0.1814789	0.1901424	-1.243403	0.7812205	2.217159	-0.1962771	-1.197832	0.8616936
GSM806932	0.485321992	-0.394128292	-1.034003171	-1.082919937	-0.708775569	0.137433885	0.597528853	0.774023562	-0.05082196	0.130711891	-0.924699738	0.261819378	-0.514588979	0.305276575	0.238786359	-0.336368231	2.217313738	1.157224008	0.503070838	0.952999966	0.601105789	-0.336258224	0.785583	2.788018	-1.304265	-0.5330714	1.25132	-0.1163834	-0.2616414	0.5116672	0.5965963	0.006148051	0.2831731	0.1252825	-0.7271028	-0.9770136	1.83608	-0.09043258	2.180532	2.727406	0.863524	-0.4278865	1.472216	-0.7464267	1.282861	0.638109	-0.5948159	-0.9305783	0.534587
GSM806933	-0.298716413	0.683458258	0.596472153	-0.426167836	0.08482977	0.334221572	0.863391221	0.013203804	0.721034602	0.337025712	-1.355508308	-0.234076138	1.379891804	1.053084051	1.828056505	1.148463105	-1.362058077	2.000661616	1.6947557	-0.985475659	-0.381984786	0.27059036	0.1211755	1.464083	-1.068663	0.7663053	-0.5841183	1.641365	-0.1396611	0.4760641	-0.03704293	-0.3615434	0.167451	1.847547	0.5167003	-0.6274431	0.4261084	1.016052	0.9255931	0.8309466	0.1520543	2.831702	0.1530533	0.3134106	1.148763	0.1477717	-1.266117	-0.5555665	1.312605
GSM814052	-0.352659859	-0.420299983	1.111319169	1.62039765	-0.138538902	0.020960599	-0.313637072	0.980423783	-1.075160374	0.317072804	0.208868411	-0.569735891	1.014674917	1.494028948	1.565938605	1.362513989	0.119790812	0.141842705	-0.426405319	-0.037895043	0.308204886	-0.274478963	-0.7667527	-0.7894215	0.3775385	0.5528514	1.565704	-0.7796131	0.3158608	0.2772834	0.5707653	-0.8637753	0.3547326	-0.02353483	-1.042392	0.4520556	-1.43773	1.504048	-0.9232429	0.291304	0.7558321	-0.6917932	0.2443236	0.5920724	0.1783683	1.266885	0.01229032	-0.1634424	0.07900538
GSM814055	-0.318861475	0.480316198	0.247116152	-1.236526795	0.535012359	0.575849061	0.470225067	0.498790497	0.099930562	-1.781673537	0.274439835	0.168995974	0.405846426	-0.081270872	-0.735297711	-0.166355737	-0.270893077	0.354156115	-1.318946598	0.004918829	-1.027329999	-0.597380581	-0.2730304	-0.1674445	0.002266999	-0.4749629	-0.2682332	-0.01636502	0.01350738	-0.1709167	-0.8544166	-0.6417924	0.7614434	0.6883381	0.1123082	-0.3735624	-0.2989176	-0.1929133	0.2404966	-0.09704429	0.4285607	-0.6710975	-0.1263388	0.09549	1.653322	-0.896933	-0.4856126	-1.134832	-0.6943238
GSM814056	-1.10178961	0.037808743	-0.473797552	0.365334252	-1.551529091	-0.096784978	-1.423150189	-0.790996767	2.149688325	1.458239258	-0.328325048	-0.047519608	-1.057151787	2.47986061	1.591358494	0.176932839	-1.819341681	2.75167644	0.3108084	0.984193207	-0.935946674	1.524771398	-1.041815	5.04893	-0.04747161	1.01817	0.6320411	-0.4698567	0.4364534	2.627139	1.961179	4.288152	1.230227	0.02286917	-0.7935011	2.027088	1.620738	1.777799	-0.2099943	1.332171	1.24384	0.6464365	0.213294	0.958264	1.399002	1.161327	0.8166746	1.533394	1.205808
GSM814057	-0.171294862	0.60317474	0.209496531	-1.013340322	0.057815783	0.152971189	1.064233744	1.309415542	0.135404195	-1.357081136	0.126023352	-0.342803531	1.261259014	-0.360674257	-1.224503698	-0.167838132	0.885404077	0.017227491	0.036831782	0.40457335	-0.104029629	-0.658272208	-0.1705365	-0.1976703	-0.2559698	-0.4253454	-0.06592178	0.1304048	0.09177161	0.1040422	-0.4441604	-0.9076888	0.1582972	1.666655	-0.2397697	-0.2111194	-0.3600352	-0.716353	0.6710912	-0.1372018	-0.3907928	-0.8739825	-0.6621651	-0.06222962	0.622873	-0.5320159	-2.041854	-1.103874	-0.7110887
GSM814058	-0.851619873	-0.995278247	0.246409035	-0.094308474	-0.046733703	-0.573795054	-0.245614028	0.048293473	-1.090418891	0.298056709	0.000664448	-0.384698868	-0.237671575	0.492722914	-0.47297032	0.060434195	-0.409797645	0.109063496	1.1379574	0.655042249	0.955198122	-0.987725703	-0.6653288	0.02838599	-0.9237304	-1.934396	-0.2211508	-1.478731	0.319314	-0.3297414	-1.073678	-0.7416309	-0.8875945	-1.646528	0.01233022	-1.207901	-0.3087112	0.06337019	-0.3862506	-0.5098531	-0.1542835	1.022413	0.3084795	-0.8552319	-0.4338248	0.01531721	0.3046036	0.6202543	-0.5892358
GSM814059	-0.207499482	0.10540924	-0.308116113	-1.593235749	-0.941133046	0.190928558	0.232488893	2.084491744	-0.534419661	0.576233472	-0.737224874	0.742100762	-0.353690766	0.484336066	0.405531934	0.525195966	1.519365883	-0.752487879	1.24938693	0.896267462	1.15989566	-0.126508355	0.1860834	1.150584	1.571974	-0.2058752	1.075164	-0.9842657	0.02806762	1.039497	1.205302	-0.2558412	-0.6243185	-0.4044018	-0.1760341	-0.5631721	-1.055906	-0.06605167	-0.4895573	1.298468	-0.0395893	-0.8151984	-0.5251482	-0.4607924	1.201108	0.03253399	-0.3889074	-0.9393505	0.4114154
GSM814060	-0.184834924	1.072374384	1.846994743	0.650204907	-0.86789736	-0.145265437	-0.759642685	-0.274386595	0.903610224	0.509436366	1.424109286	0.492954926	-1.54562183	-0.163998388	0.31446571	-0.175166912	-0.818876706	0.322316079	-0.289487845	1.175553183	-0.920499334	0.060279034	-0.07024719	0.2874839	-0.6270054	-1.045208	-0.5870148	1.747158	0.2455786	-0.01060594	-0.04645603	2.951526	1.255268	-0.7704909	-0.7571078	0.06501684	1.084099	-0.582948	-0.2984193	-0.4506432	0.4187541	-0.007622255	0.7161193	-0.2872075	0.3592654	0.4711948	0.7360434	0.354455	0.08734775
GSM814061	-0.736028903	0.070293534	-0.138692611	-0.181313203	-0.938885316	-0.442225582	-0.560194673	-1.656764538	-0.346822096	1.101257214	-0.963907464	-0.625428431	-0.531033994	1.443127326	1.332377663	0.524453394	-0.625269475	-0.551924351	-3.567542513	2.860227313	-1.648093389	2.195107762	-1.144762	2.725978	-1.198613	1.281545	1.398119	0.4830022	-1.693007	1.200982	1.496439	-0.5555255	-1.161228	2.130978	-0.4122445	2.945362	-0.933501	-0.3870815	-1.30597	2.163727	0.2256043	-1.12712	-1.638788	2.662608	-2.296789	0.7897699	1.433667	-1.614334	1.793913
GSM814062	1.16865032	1.631956079	0.509452221	0.171985566	1.142053968	1.656664766	0.611589064	3.889429561	1.830879384	1.050038438	-0.142176828	3.346663468	-1.356518762	-1.202892223	-0.705784845	-0.831349468	0.963708825	0.006093516	-0.445146913	0.184272863	1.311476363	-0.494721296	2.253204	-0.01178755	1.478008	-0.7290436	-1.495553	2.449363	0.1157404	-1.209667	-1.069284	0.6399346	2.320654	1.172887	0.4337203	-2.256239	3.362133	-1.29557	1.041051	-1.080894	-0.6126999	-1.300731	0.5189535	-1.136595	1.427704	-1.123334	-0.9186691	-1.785189	-0.8154869
GSM814064	2.457427141	1.902099757	1.587041364	2.712713211	1.454801619	0.514162439	-0.855026439	0.492305153	0.70570685	1.739427521	1.345165388	1.081312845	-0.839653932	2.552062511	2.173026486	3.395183493	0.689456982	0.921934357	1.165537815	0.678308769	0.774976255	0.235377642	0.6485352	0.9430098	0.8669727	1.274864	1.684031	1.791447	0.2095439	1.426544	1.653425	2.771145	1.33517	0.4266946	0.6356037	0.6394221	0.172188	1.25869	-0.2666171	1.230734	0.9962797	-0.1859935	1.580695	0.6312534	0.8634046	1.710321	-0.8511039	0.2227035	0.6490976
GSM814065	-0.574056156	-0.456612102	1.92675159	-1.468216701	-0.816045138	-0.484201914	-0.068551341	0.747595094	-0.615104967	0.13221617	1.076535891	-0.204611661	1.444271443	-0.429635731	0.184522037	0.717782177	-0.8295375	-0.663079207	0.678855661	-1.207941472	0.27474248	-0.467548328	-0.685624	-1.124926	-1.711643	-0.7585684	-0.2739473	-1.550301	-0.4013903	-0.7246699	0.3780142	-0.7748605	-0.5471826	-1.151454	-2.696317	-1.732795	0.2877544	-0.138465	-0.8300884	0.07184102	-1.62791	0.7187044	-1.078964	-1.417576	-1.75048	0.3149213	-0.1111158	0.06094764	0.9093179
GSM814066	-1.498022467	0.058009984	-0.737608302	-1.358425234	0.285449952	0.204194101	-0.903623555	-0.750694113	-0.556285414	-2.77627887	-1.355933246	-1.498923613	1.739292379	-0.940788766	-1.147077972	0.483507388	0.288058473	-0.932912479	-1.657104216	-0.705512833	0.022966248	0.466253557	-1.504815	-1.56322	-1.446398	-1.300337	-0.8829494	-0.5769596	-1.168316	-1.659512	-0.914169	0.7369103	-0.7011776	0.4319905	-0.1017487	-1.361121	1.509887	-0.8952908	-2.851257	-1.721548	-0.646756	-1.93802	0.001688682	0.00736871	-0.8705623	-0.6941047	1.452235	0.1515705	0.5593596
GSM814068	1.046797314	2.472978959	0.871332433	0.808539376	0.84904688	1.831976617	0.416329615	2.969454804	2.420893327	-0.270366094	0.257583648	3.230140347	-1.835432906	-2.066198901	-1.625971168	-0.513505692	-1.630309695	-1.37638743	-0.761378181	1.119936452	0.195331461	-0.939144528	1.529586	-0.2905624	1.864857	-1.838812	-0.5668462	2.727994	0.8289268	-1.640668	-1.821115	-0.3152891	2.542399	0.4853485	0.05565065	-3.007033	3.101962	-1.136795	0.6934956	-2.225018	-0.8319328	-1.388806	1.616772	-1.285354	1.762561	-1.844933	-0.97456	-2.029674	-1.377556
GSM814069	-0.770228506	1.286177158	-0.02216955	-0.968473703	-1.868883732	-1.078507932	0.21712039	-1.134495738	0.086889752	-0.09595951	-0.143703377	-0.164205169	0.589607867	-0.61935305	-0.91195427	-0.669226611	-1.286211764	-0.611870411	-1.10634165	0.167180771	-1.811507248	-0.241240792	-0.7084081	-0.9896434	0.4912805	-0.3347729	-1.454457	-0.9277138	-3.711543	-0.06191738	-1.007513	-0.2835849	-1.244191	0.7465554	-0.6066141	-0.332519	0.3398062	-0.5800673	0.2542196	-0.423433	-0.7683252	-1.029975	-0.6943531	0.118756	-1.151085	-0.5222803	-0.1231829	-2.287699	-0.4017881
GSM814070	0.24757775	0.0246341	2.8047951	0.32067852	-0.39134422	0.55197846	-0.67312146	0.52119868	0.6619544	0.55643759	0.09670096	0.81001717	0.07244763	0.44250058	-0.03171449	-0.83636183	1.09660463	-0.16755383	0.1494471	0.64278097	0.90392603	-1.65273271	0.5595179	-0.08633885	0.6581555	0.5757859	-0.6981338	0.4752084	0.21402	-0.3314601	0.114362	0.2544842	0.4124209	-0.1774951	0.4876314	0.07598006	1.511227	0.02613465	-0.2244753	-0.700246	1.060948	0.02276657	-0.7114582	0.4118064	0.752582	-0.478631	0.4025719	0.5297788	-0.4101388
GSM814071	-1.302195251	-0.620863548	-0.293772189	-1.669335884	-0.635325906	-0.263356004	0.811612513	1.294651778	-0.951161708	-0.613457412	0.440615129	-0.665024367	1.670291405	0.741229662	1.150202123	-0.018767365	-0.088218147	1.346663261	1.481294489	-0.155076074	-0.771886546	0.23021217	-1.062544	0.7389624	1.246053	-0.1231622	1.602116	-1.40091	-0.03298017	-0.3952047	-0.8477712	-0.6792625	0.2532072	0.1034098	1.172526	-0.7416672	-0.6449068	-0.4305535	-0.3899228	0.3193848	-0.4103315	0.2596621	1.016085	-0.02434329	-0.3930693	-0.7088206	-0.2088882	0.468629	-0.7960643
GSM814072	-0.611920657	0.108986119	1.157731115	-0.59550431	-0.927247735	-0.401250025	0.366358494	0.058052011	0.186872787	-2.18631875	-0.498171882	-1.31377158	-0.94679671	1.221092314	-0.68253209	-0.486036693	-0.784462639	-0.49484345	1.055653911	-0.196597754	-1.046713113	-0.286120701	-0.5275149	-1.342791	-0.412505	0.08231166	-1.136175	-0.487562	0.5555815	-0.06798625	-1.315909	-1.139703	0.5437166	2.768993	0.425038	-1.035259	-0.2321821	-0.01119114	0.1726769	-0.4442542	-1.538572	-0.05135555	1.417127	-0.155958	0.2254035	-0.3202914	-1.574318	-1.610112	-0.7046524
GSM814074	-0.841708039	0.16515366	0.071941844	-0.627831836	-0.127574782	-0.202147177	0.703733533	0.726809417	-0.612150818	-1.127718315	-0.589624033	-0.742365008	0.594499829	-0.679348438	-0.685281855	-0.496057298	0.633338209	-0.087273751	-1.022819793	0.120642643	1.291689267	-0.587250031	-0.9720289	-0.3907837	-0.4034066	-0.3689871	0.7527437	-1.111631	-0.6097063	-0.6877771	-0.9898852	-0.9224769	-0.8740832	0.4078943	-0.4669337	-0.6544999	0.4398526	-0.206489	-2.160993	0.2306811	-0.3280091	-1.091815	0.1237547	-0.03592245	-0.5781619	-0.9598803	0.2374985	-0.9052989	0.3183481
GSM814075	1.041628923	1.246852338	-0.686400851	-0.123980786	-0.097299056	0.943844051	0.811612513	0.801186034	-0.09511087	0.325995282	1.206405351	-0.679030443	0.09440238	0.107318831	-0.829826702	-0.342251254	-1.373515019	-0.166925449	-1.330149902	0.425585755	0.962346893	-0.110950593	-0.4048089	0.06020404	0.2017673	0.3895954	-0.1889734	0.7845565	-1.270405	0.4059368	-0.2144503	-0.4976318	-0.5899551	-0.1660124	1.483467	0.2406866	-0.6423978	-0.4900606	-0.1924276	0.05529884	-0.4218823	0.1017501	-0.1002103	0.01800766	0.01105983	0.1888871	-0.2209337	-1.78961	0.5724828
GSM814076	0.843025531	0.978881281	-0.647686093	0.14196567	-0.27360004	2.315947008	-1.087824415	2.128502745	0.595583988	-0.014733391	-0.223257935	0.554766134	-0.220003036	-0.32530915	-0.405455297	-0.145455755	0.703568997	0.504192543	-0.549545338	1.618671606	-0.175517033	0.459427572	-0.1047879	0.5291803	0.2543193	0.4611176	-0.2309019	0.955259	-0.21149	0.7431873	0.3292627	0.1718956	1.077241	-0.3852187	-0.2102533	0.03385537	1.765122	0.7213957	-0.6695507	-0.5673197	0.1023292	-0.1016882	-0.5258256	0.3095638	1.415081	0.6177905	0.2576153	-1.15155	0.1730149
GSM814077	0.044079915	0.741733883	0.01882046	-0.917203092	0.176134762	1.300804272	0.34365022	1.20663975	-0.108543053	-0.589777129	0.31626475	1.153895786	-0.69662576	0.696856574	-0.296446525	-0.438239081	0.307081356	0.702869783	-0.699509248	-0.137238661	-0.352340072	3.376821395	1.158292	-0.3884024	1.250664	0.6603361	-0.0211101	0.849511	-0.5867604	1.337457	0.1656951	-0.4236451	1.363861	-0.7688903	-0.9652312	-0.4733037	-0.3062146	0.9808651	0.5528759	1.142132	-0.01641791	1.251256	0.9490941	-0.7668244	1.624545	0.7449006	1.427441	-1.921736	0.2575026
GSM814083	1.49070728	1.77551501	-0.79118707	0.05745518	-1.36400661	-1.38695401	0.98311459	0.15914052	1.27396097	-0.82017434	2.21576268	1.61756239	-1.94989323	0.48179857	-0.20406332	2.91920956	0.21732741	-1.47994156	0.64822791	1.48188858	-1.46640662	-0.12792139	-0.08650619	-1.142137	0.2346194	0.5982266	-0.01929351	1.288312	-3.172609	-0.5189181	1.113133	1.593	1.238633	1.374749	1.913963	0.06887155	1.454791	-0.1662495	2.115711	0.274139	-1.031817	-1.966175	-0.1065138	-0.07609098	1.437219	-0.6073732	-1.872198	-1.376563	-0.5714485
GSM814084	-0.53960957	-0.63316732	-0.33225404	0.3890909	-0.36731409	-0.95240507	1.36726061	0.55781972	-0.19786458	-0.3123467	-0.52438786	0.04226534	0.97935131	-0.67587639	-0.98847348	-0.92224311	1.05913116	-0.65050925	-0.32276342	-0.63484935	0.41159204	-0.79829626	-0.3179436	-0.4041107	-0.2808256	-0.5892392	-0.1088163	-0.4647226	0.00151567	-0.7406628	-1.012703	-1.013149	-0.7595166	0.9059404	-0.7342145	-0.9485317	-0.2028366	-1.059777	2.008324	-0.6148448	-1.305626	-0.09286724	-0.7440256	-1.042836	0.9667432	-0.7236682	-1.247742	-0.5082293	-1.413685
GSM814085	-0.503595849	0.315952934	-0.121465758	-0.965272606	1.737809739	1.651666372	-0.009226416	-0.155304329	0.329665653	0.909424666	-2.160181873	-0.029479836	-1.043425406	0.333166327	0.798425828	0.470308847	0.363790635	1.69237112	-0.43766246	1.327523902	-1.059225556	0.388127297	0.8881397	3.28942	0.5440079	1.712515	1.428017	-0.3558267	-0.8578284	2.537017	2.434478	1.162108	1.016474	-1.611544	-0.7571078	-0.5437894	0.4136124	1.288157	-0.3490549	1.410025	0.5275433	1.216084	0.4450832	0.001081461	-0.6591042	1.727861	1.554292	1.150021	1.010231
GSM814086	0.77348414	0.12654394	1.11653501	1.02279704	-0.95074595	-1.11430665	0.37811779	-0.60771502	0.11176791	0.72179076	-0.73079579	0.93978319	0.38396352	-0.56966986	-0.68836677	0.50012451	0.36361174	-1.07649039	-2.71308369	3.49256252	-2.08155816	1.14307606	0.09920889	-1.6675	0.7956336	-0.106178	0.4160159	-0.6825498	-1.575397	-0.7609784	0.6737096	-0.3331799	-1.635315	2.28755	-0.7935011	1.580244	-0.09491277	-1.099824	-0.5089338	1.11316	0.5708564	-0.4527795	0.04420077	3.281217	-2.818054	-0.5082709	1.718847	-1.218258	1.095426
GSM814087	-0.813686345	0.575713798	0.623689706	0.688563212	1.053830552	0.112688286	-0.818049649	-0.403761602	-0.358782032	-0.247408862	1.156044365	0.142787174	0.309448648	0.210942285	-0.229281421	0.017838716	-0.390876081	0.070735447	0.076250185	0.418198985	-0.793026928	0.638446274	-0.4460361	-0.3852909	-0.4124454	0.6194786	0.04905193	-0.1328487	1.072387	-0.4154971	-0.1238413	-0.2878984	-0.0162652	0.3567232	-0.4635959	-1.015453	0.06193811	-0.7925193	-1.138875	0.1362452	-0.8513586	-0.7832321	0.7944234	-0.394771	0.008218292	0.1873532	-0.4798979	0.6196101	-1.6459
GSM814089	0.69647383	0.008581961	0.179487915	-0.865087577	-1.183969421	-0.782533201	0.763941188	1.089906161	-0.421587033	-0.136702049	-0.360372822	0.190295355	1.383491734	-0.046801995	-0.694021213	0.111694396	1.439148714	-1.079302236	-0.447301722	0.398829636	2.13012168	-0.453837208	-0.5453582	-0.237036	0.144832	-0.8903099	-1.529949	-0.343207	1.517488	-0.6424177	-0.9884527	1.558663	0.5182885	0.6430598	-0.3799648	0.2573932	-0.03035811	-0.03738569	0.3528075	-1.05995	-0.473165	1.078997	-0.3083166	-0.6700338	0.4839824	-0.5102213	-1.253947	-0.5942391	-1.346014
GSM814090	-0.420088375	0.467136737	-1.195042022	-0.840566518	0.444502608	-0.165515764	0.807512028	-0.843864929	-0.576652846	0.722327592	0.683979447	-1.068846299	0.312055773	0.145696938	1.069547539	0.193036352	0.752643634	0.126726316	0.49883918	0.014717015	0.12847807	0.763746957	0.8868131	0.2545738	-0.1727503	-0.3714219	0.02665353	0.09448729	0.7366587	0.3160448	1.097575	-1.379281	0.7860907	-0.7579174	-0.5587538	-0.5993841	-0.6112004	0.802908	-0.01067836	1.250155	0.2986515	0.1830924	0.4595395	-0.1694463	0.1977772	0.2018172	0.2392164	1.573218	1.119452
GSM814091	-0.7694142	-0.90801014	-0.60091276	0.58891013	-0.98702707	-1.21934772	3.00517659	-0.35030462	-1.56198457	0.93174032	-0.59112595	0.28563171	-1.51120064	0.87832001	0.49379014	-0.2975642	-0.01648576	-1.00796132	-4.11125272	1.81507925	-2.0727803	1.52614793	-0.4723112	-1.265915	-1.50224	-0.4643868	-1.007389	-0.3366624	-0.6776706	-0.9088427	-0.3644691	-0.2236995	-1.086708	1.99189	-1.233331	1.605639	-1.007296	-0.5100141	1.287492	1.719594	-0.4338285	1.286633	0.8160808	2.020754	-1.070997	0.1783927	0.7505019	-1.781631	0.4499199
GSM814092	0.529028542	0.284070244	-1.244168122	-1.358723806	0.25239888	2.323035132	-2.333027396	-0.017882626	0.682390456	-0.057773108	-0.785141524	-0.053013552	-0.852361782	1.486560783	-0.392251598	-0.379936815	0.791412892	0.831728295	-0.752941702	-0.460122326	-0.908968415	1.72574054	1.130393	-0.1725146	0.689931	1.396544	1.367519	-0.1554487	-0.9885637	0.793522	0.6111149	0.4650388	0.5989455	-1.520118	-0.8673149	0.9006681	-0.752467	0.3908576	-0.5878168	1.072462	0.1598075	-0.3125643	-1.636844	0.4236298	0.1490872	0.5139446	-0.1249062	-0.7337151	0.6879011
GSM814094	0.73135615	0.57160127	-1.05685155	0.51415446	-1.18187611	-1.29862079	-0.14572659	-0.67142005	0.14171767	0.99930412	-1.56074968	0.38718638	-1.82935922	1.65554559	3.44980835	1.33892081	0.01477313	-0.4759318	-3.67441876	2.99836392	-1.708516	3.08311714	0.6638486	0.5763261	-1.438007	1.467745	3.07092	1.42813	-0.8757013	0.9702424	0.5490094	0.20832	-1.657709	0.9460011	-0.03061907	3.271795	-0.1657655	-0.7362011	-0.3419182	3.185298	3.293442	1.852448	-1.22284	4.337382	-1.996712	2.283906	0.8242335	-0.6514578	2.58617
GSM814095	-1.040473212	-0.21266645	0.39351632	-0.885245181	-0.486310823	-0.783565199	1.22516655	1.111729122	-0.624686402	-1.316212026	-0.350841959	-0.999540094	1.925469826	-0.07905942	0.167185162	-0.669855735	1.225401703	-0.345238043	-0.612676556	0.282566759	-0.04964943	-0.239776684	-0.09852461	-1.066654	0.1797529	-0.5005039	-0.7623658	-0.4999274	-0.6919757	-0.6638577	-0.3388388	-0.6225469	-0.1442562	1.996018	-0.556491	-1.130138	-0.8167839	-0.3889452	-0.2634936	-0.689453	-1.004896	-0.3947091	0.6195991	-0.7957841	-1.378927	-0.7336231	-1.030287	-1.844096	-0.6326999
GSM814096	-0.806148389	-0.266848599	-0.05011106	-0.523729409	-0.938156091	-0.829202897	0.423348393	0.475312111	-1.12711135	-2.418034034	2.148062424	0.309577417	0.701262665	-0.042896416	0.861538054	-0.236287515	-0.220790197	0.33266514	0.221449719	-0.509876642	0.612529557	0.201237646	-0.09235266	-1.571837	-0.01402695	-0.5969865	-0.1406941	-1.336089	0.2470028	-0.3950801	0.05451552	-1.829884	-0.8489437	1.279834	0.6245437	0.2532214	0.4238795	-0.07041693	-1.390818	-0.2302693	-0.7463282	-0.3125643	0.1595975	0.6076329	-0.377213	-0.5898054	0.419179	0.3551604	-0.8476854
GSM814098	-0.96254937	-0.315533811	-0.355774614	-0.940242087	0.571559425	0.235572463	0.799898238	0.732161718	-0.358517699	-0.525194275	0.470985732	-0.614237455	1.374904392	-0.782505468	-0.935899579	-1.197137309	-1.008222152	0.097398683	-1.097892419	-1.079195179	-0.414826477	-1.575011725	-0.453551	0.350561	1.011907	-0.6850288	0.4809776	-0.3941646	-0.5900573	-0.6758268	-0.6242818	-0.1193231	0.8614895	-0.2776746	-0.9318932	-1.39736	-0.2375051	-0.1459003	-0.1178754	-0.03119755	-0.7932142	-0.8054714	0.441757	-1.278518	0.05781183	-0.3186321	-0.3561448	-1.157598	-0.5401905
GSM814100	-0.709735039	-0.869378276	-1.218894863	-1.308924467	-0.260757092	-0.418186809	1.350778419	0.374488196	-0.939904499	-1.129756533	-0.141495346	-0.314647742	0.323066703	0.216813378	-0.098421429	-0.284599428	0.398058263	0.521658	0.609750196	-0.494285663	-0.258942827	0.090492772	0.03815575	-0.5588235	0.3070712	-0.6463392	0.3323486	-0.7501382	-1.106753	0.1286209	-0.2588947	-1.550207	-1.036976	0.8933947	-0.550311	-0.7190721	-0.06706134	0.2613244	-0.6705703	-0.91357	-0.8863034	0.2926527	-0.7095716	-0.9302272	-0.6087745	-0.04863634	-0.8338897	-1.422135	-0.4781306
GSM814102	-0.082641647	0.071007364	-0.812356283	-0.712565804	-0.654714724	-0.950014601	0.545409771	0.293346841	-0.60831579	0.005622604	1.023810868	-0.086134379	-0.404645954	-1.133680779	-1.296548995	-1.225832927	1.069902772	-1.099814338	0.383083031	-0.403804064	0.039170071	-2.026356401	-0.6264919	-1.829774	-0.5840894	-1.440886	-1.049519	-0.6494016	0.2148002	-0.9877854	-0.5533457	-0.3126393	-0.8351635	0.8276945	-0.6235764	-1.595131	-0.4260521	-0.9159273	-0.2822025	-1.23422	-1.87522	-0.5079038	0.02569001	-1.248364	-0.111144	-1.137384	-1.059209	0.03794827	-2.008158
GSM814103	-1.332872326	-1.001037322	0.555694595	0.232520877	0.09767439	-0.491859601	1.188354172	-1.003626798	-1.525865663	0.042234878	-0.213138657	-0.117737464	0.649373932	-0.302034251	-1.136673213	-1.354834983	0.158100961	-1.320935338	0.286160564	-0.714519218	0.781054026	-0.309015658	-1.041434	-0.2032805	-0.4670559	-0.7026996	-0.02657476	-1.397073	-0.4584936	-1.402292	-1.081456	-0.2874667	-1.105988	1.513015	-0.8263242	-1.481613	-0.2404369	-0.7959851	-0.7859832	-2.202701	-1.42872	-0.537752	-0.3581042	-1.383799	-0.6126493	-1.07802	-0.3590973	-0.6453337	-0.4124708
GSM814106	0.163618362	-0.464342904	-0.464914755	0.613703678	-0.788132961	-0.777106288	0.099916964	-0.900866368	-0.153743354	2.500256075	1.2061879	-1.172948745	-0.108249886	-0.834908305	-0.627880625	0.086314913	-0.299588881	0.07443316	1.205784994	0.338918536	-0.871459915	0.711531847	-0.2011489	-1.1961	-0.5591739	-0.4351227	0.7004163	0.8420216	0.000813119	0.2338951	0.9700071	0.2416974	1.114141	-0.9994175	-0.09262101	0.1211063	-1.33011	0.9009923	-0.1994922	0.1201076	-0.2439227	0.4845986	1.480924	-0.4636472	0.9425096	0.6768446	1.049594	0.6900863	-0.6358588
GSM814107	-0.763878029	1.137597886	-0.97008478	-1.063448575	-0.978731054	-0.559688432	-1.719295285	-0.27022509	-0.410481941	-1.095525817	0.408752788	-2.326480455	0.588408392	0.343004913	1.438439168	-0.330385219	-1.786931064	1.109968761	1.508136803	-1.141482087	-0.981399339	2.906049715	-0.5272263	-0.278123	0.5148179	0.3556206	0.3867011	-0.3958165	-0.2168947	1.037056	0.4091315	-1.077747	-0.2273781	0.1912385	0.4555002	-0.4246367	-1.293296	0.04920492	1.062526	1.182283	-0.3199764	3.615359	-0.2686971	-0.377724	0.6745643	0.556508	1.184387	0.5210183	-0.5480919
GSM814108	-0.24280028	1.42639552	-0.68372849	0.95355955	1.85298876	1.19308894	-0.27659961	1.31702735	1.87203758	0.24164273	0.70841232	0.13821111	-0.62779386	-0.899261	0.22818851	0.09939794	-0.59212666	0.13189631	0.06980984	-0.89440453	-0.4414233	-0.4503915	0.4552435	0.06344714	1.472935	-0.7506389	0.3139091	1.186432	0.1403376	0.1158217	0.6023394	0.6705086	2.416251	-1.219779	0.9263309	0.6537988	1.109958	0.1109473	0.05129838	-0.7252192	1.216121	-0.1356756	1.810788	0.2643134	0.9667432	-0.1040469	0.8698435	-0.9288563	0.1871671
GSM814109	1.770130411	1.967209546	-0.408077802	-0.300689076	1.642542864	3.378377482	0.95888943	1.864475641	1.933810784	-0.356807782	-0.635046575	1.608196008	-1.563467822	-1.545854248	-1.791375008	-1.108870175	1.047573523	-0.718003864	-1.072666568	0.225892595	-0.863300792	-0.746619091	3.644902	-0.302889	1.624057	-2.671983	-0.4865254	1.857402	-0.3120291	-1.481454	-0.8452756	0.4137821	0.6589325	0.2367604	-0.2432847	-0.8165634	1.215596	-0.5826049	2.49207	-1.131972	-0.3618593	-0.8092642	-0.9037093	-0.5800978	0.6761738	-1.571421	-0.4946011	-1.60751	-0.1400493
GSM814110	0.709939472	-0.927623776	-0.544882571	1.73723387	-0.730948814	0.272076597	-0.543622448	-0.34667418	0.060962831	1.429734756	-1.112439356	0.312557202	-0.083491907	1.001561985	0.92375035	-0.64894819	-0.261336517	1.412337376	0.587231668	0.73625702	-0.744540814	-1.900295337	0.06913666	-0.02410004	0.1446544	1.404145	-0.4369582	-0.7759511	-0.8188081	2.067021	0.3172001	-0.9535152	-1.136084	1.132955	-0.0498968	0.326741	-2.078959	1.008142	1.475247	-0.1428006	0.1922109	-1.560307	-0.5891111	0.6532037	0.6688183	0.5509326	-1.568944	0.2851763	-0.8909808
GSM814112	-1.010830464	-1.34001739	-0.008297448	-1.168783505	-0.656752266	-1.266141706	0.967137376	-1.469949698	0.333582475	-0.907513654	-0.090344273	-0.335320404	1.379083851	-0.824993211	-1.055160793	-1.060704026	-1.360627554	-0.992918657	0.132156206	-0.679406675	-0.157319329	-0.22139275	-0.2804673	-0.7657993	-0.2303425	-1.387971	0.04247237	-1.078338	0.01173021	-1.962734	-1.14762	-1.626581	-1.324138	0.2676575	-0.3113135	-0.4125892	-0.661623	-1.123416	-0.04058404	-1.120414	-1.284705	-1.529177	-0.3405723	-1.170472	0.5972525	-1.291348	-0.2703318	-0.7476106	-1.073469
GSM814114	0.540544174	-0.154272624	-0.785651733	0.449953109	1.412330668	1.860378984	-0.679829032	0.29836668	-0.799837059	-0.389985201	1.365770421	-0.081880258	0.420205412	0.106131126	0.862819921	2.129084092	-0.732475834	0.500074016	2.360232563	0.728547962	-0.599717967	0.602654045	-0.3681714	0.7593861	1.012278	1.202744	0.7619439	-1.227388	-1.281821	0.9817959	0.9976921	-0.1139715	-0.5999003	-2.185933	0.5158165	0.8789058	-0.8533722	0.679661	-0.4668586	-0.3140394	0.6062546	1.154893	2.786414	-1.277906	-0.5119558	1.225664	-0.1781272	-0.597186	0.8632061
GSM814117	0.464237071	-0.34733371	-0.787304365	-0.979209226	0.118435869	-0.950131905	1.418226024	0.706017156	-0.905368302	-0.581696998	-1.209018775	0.016960977	2.225939022	-0.504195087	-0.615831713	-0.395986697	0.429101848	-0.360085611	0.04891486	0.73467092	1.84394843	-0.694410066	-0.6152395	-0.2604234	-0.3236014	-0.7071221	-1.313144	-0.1688703	0.2486497	-0.2914926	-0.8664603	-1.582151	-0.7707567	1.629721	-1.113151	-0.6169445	0.3385196	-0.9729328	-0.1518592	-0.7540457	-0.6263735	0.1388037	-0.4474945	-0.5425083	-0.006015832	-0.03077958	-0.7657989	-0.1871801	-0.9784186
GSM814118	-0.832123004	-1.216882944	-0.523386884	1.21994172	-0.935818279	-0.232082178	-0.216928245	0.911437571	-0.33061936	-0.571043271	1.806135788	-0.60092892	1.213358822	-1.164119011	-1.264588601	-0.839292932	-0.399785142	-1.290747931	-0.767264591	-0.068819031	0.876743491	-1.291341163	-0.5414543	-0.423473	0.228491	-1.684161	-0.41995	-0.3306134	0.4102927	-1.646883	-0.6573544	-0.6651057	-1.136136	0.03931204	-1.601581	-0.3682785	-0.917457	-1.320931	0.2591676	0.3178024	-1.720717	-0.5477155	0.0612957	-0.6741623	-0.003204494	-1.285073	-0.5189172	-0.594725	-1.019208
GSM814119	-0.27078854	0.229922808	0.888123684	-0.556976933	-1.434917357	-1.139513072	-1.158225544	-0.485387635	0.196613421	-0.980227557	-0.503051875	0.019812396	0.194203804	1.4691876	0.502951635	-0.476561328	2.260004489	0.043440423	-0.148260753	1.12340271	-0.907521365	0.22229015	0.09511103	-1.640169	0.7410594	0.0393712	0.6567865	-0.687064	2.517336	0.1544298	0.1437	-0.7168401	0.07556124	0.4035013	0.9600735	0.008853591	-0.5847636	0.686788	0.4448198	1.763425	-0.262199	-0.1016882	-0.5538508	-0.2092867	-0.408368	0.4714958	0.7147332	0.3047022	-0.03091872
GSM814121	-1.28857322	1.72273014	-1.330799631	-1.409085213	-0.009212907	-0.599476484	0.849671675	-0.965218068	0.220175894	0.694493767	0.571234498	-1.372517418	-0.829046884	-0.015987302	0.538118043	-0.033198025	-0.828627201	1.222443906	1.400771799	-0.76149584	0.93429544	1.324191276	-0.8374863	-0.6169621	1.088531	1.034274	1.186154	-0.0653013	0.3169185	1.232996	0.7468886	-0.5901366	0.3158695	-0.1514729	0.01117131	0.4294085	-0.8014598	1.193869	-0.346783	0.6223531	0.9697015	2.045661	-0.3346415	-0.6887458	-2.215943	1.192519	0.5048006	4.360032	-0.03541063
GSM814122	0.415389739	-0.291682466	-0.007491948	0.962653828	-0.346882911	-0.011427096	-0.011868733	-0.036881998	-0.501773198	-0.897152348	0.119791968	0.462825415	0.559759646	-0.718096313	-0.797027225	-0.519526718	0.400896022	-0.753216078	0.056954659	-0.384994304	1.229155981	0.186240171	-0.5127252	-0.07746906	-0.1551133	-0.6683307	-0.1889734	-0.03255213	0.9883812	-0.5045976	-0.466345	-0.2616589	-0.5623688	0.2277448	-0.5641269	-1.055007	1.061777	-0.2721634	-1.62691	-0.09569702	-0.3328975	-0.1506144	0.03020846	-0.3544685	-0.4904027	-0.4631128	0.7364394	0.136968	-1.036934
GSM814123	-1.483441609	-0.439453078	1.808734238	1.433165626	-1.296943607	-0.362400606	1.381129841	0.016073763	-0.380964387	-0.740401593	-0.447932889	1.141509026	-0.614541682	-1.558478409	-1.303675022	-1.238648494	-0.001357376	-0.543587481	-0.373766222	-1.536859916	0.412924575	-0.581610056	-0.5861962	-0.2158748	-0.5107503	-1.316577	-0.3405283	-0.4838814	0.6794486	-1.790883	0.0897289	-1.453155	-0.5412282	0.3210712	0.1506721	-1.540219	1.875477	-1.276966	-0.8043275	-0.5648751	-1.339901	-0.463235	-0.5114099	-1.765352	0.2895219	-1.338652	-0.1011417	1.558087	0.08098156
GSM814126	0.157778038	1.440226634	0.858440847	1.536040043	0.666907802	1.6654137	0.722323705	0.378049315	1.333963641	2.152426374	2.353394562	0.654722636	-1.865262673	-0.409617818	0.547990843	1.762596309	-0.202505052	-0.754664539	-0.029292936	0.394543047	-0.657755193	-1.620598751	-0.4469529	-0.5156206	2.14882	0.6790663	1.024018	0.9127598	0.4187143	0.4970988	1.04969	5.480801	1.243402	-1.60495	0.858975	-0.1639977	0.3964704	0.3603294	0.2194851	-0.1820748	-0.3594325	0.0321493	1.516451	0.03712678	-0.6258892	0.2623507	-0.450128	-1.896059	1.255334
GSM814129	-0.62662447	-0.455762445	-0.191266117	-1.084616553	-1.815641692	-0.122699649	0.426869527	-0.264517186	1.57493689	0.507174104	-0.201616117	-0.876220415	1.650655927	-0.611829725	-0.531666583	-0.031743134	-0.360023264	-0.483010767	-0.109744791	-0.085217253	0.513487847	-0.255264922	-0.5818826	-0.2619498	0.04030529	-0.4062463	-0.4155109	-0.8304353	0.3842646	0.08190656	-0.7075277	0.4103034	-0.6999477	0.1869934	-0.1132325	0.02768888	-0.7593289	-0.4876945	-0.7878309	-0.91357	-0.9276282	-0.7090001	0.1540527	0.2918155	0.08407154	-0.3749334	0.1501277	0.05943191	-1.090635
GSM814131	0.754618225	-0.810531691	1.099329408	0.962673162	-0.57383504	-0.762503518	0.045598741	-0.643882799	1.139419296	-0.095006595	-1.111332148	-0.182083977	1.993021456	1.734648089	0.277574951	0.332868279	-1.115505292	1.725116301	0.761285238	0.328759358	-1.723343603	0.86351673	-0.8261691	-0.7380721	1.756094	0.4660444	0.211041	-0.5282795	-0.2873375	0.9635187	0.3960556	-0.3326215	-1.07864	1.148551	1.9974	-0.5951002	-0.2022338	0.8692518	-0.4101239	-1.30453	-0.03545166	0.7116468	-0.04476943	0.9488094	0.7491364	0.5013144	-0.7424424	0.2262256	0.8482887
GSM814132	-0.444266133	0.47617185	-0.994611223	-1.282701462	1.198388781	0.304632588	-0.166878833	0.192957929	0.927549148	0.614136182	-1.428493245	0.869569178	-0.951896848	0.566586325	1.086370112	-0.359659082	2.187659432	1.240408442	-0.469362658	0.258216971	-0.023138014	0.720145124	0.3735584	0.9914684	0.2613477	1.033878	1.789183	-0.7095543	-1.824835	0.5313347	1.946633	-0.3168203	0.09350535	-0.1359121	0.1544194	0.7809982	-0.0681998	1.188527	0.2003756	0.1318983	0.5014585	1.2931	-1.0867	0.6353531	0.9934384	1.285528	-0.5046872	0.6304036	0.8869703
GSM814133	-1.080166928	-0.436939717	-0.100218645	0.106369597	0.554375441	-0.830834183	1.093081981	-0.396654426	-0.85690513	-1.187065232	0.732302572	-0.388362827	0.245340733	-1.311896306	-3.017213355	-2.366753146	1.079141124	-1.770970895	-1.299449902	1.932623796	1.467287396	-1.737795174	-0.4505774	-1.901325	-0.2463127	-1.571416	-1.246252	-1.044997	1.393711	-1.873266	-2.67989	-0.6168731	-1.022862	0.1159016	-0.6013128	-1.171258	1.013721	-0.7302249	-0.9939462	-2.620889	-1.909043	-0.01363033	0.156793	0.6109919	-0.1710693	-2.152573	-0.9746927	-0.5561623	-1.940181
GSM814134	-0.943439698	-1.305900435	-1.222360123	0.50604178	-1.563805817	-0.759681934	0.998847146	-0.423754977	-1.460375833	-0.77978241	-0.828034445	0.022537333	0.632990752	-0.965331568	-2.492338129	-1.690900666	0.919021039	-0.87481414	-1.095340934	-1.452449804	1.969605514	-0.61233307	-0.6845551	0.2899472	-1.166072	-0.1343084	-0.8102337	-1.551613	0.02640848	-2.033556	-0.6922547	-2.032541	-1.854804	0.781047	-0.9164778	-0.991316	0.002605185	-1.365467	-0.7296491	-0.8180304	-2.101095	0.9940453	-0.233674	-0.590679	-0.1757079	-1.766102	-0.3410836	-0.4184075	-0.04317334
GSM814135	-1.039169251	0.446954738	-0.236514098	0.969762431	-0.191549305	-0.06255814	0.692344165	0.295376322	-0.433671256	0.575314019	-0.308599099	0.086226494	-0.206400144	-0.206726524	-0.263481565	-0.309248026	0.60942029	-0.424052652	0.128984204	-0.927427947	2.101086908	-1.103664497	-0.6525433	0.1841838	0.08320722	-1.210825	0.6529226	-0.2264764	-0.4182155	0.4653786	0.337291	-0.05138061	0.2088123	-0.000527687	-0.5329296	-1.114428	-0.009784874	0.1010751	0.2574406	0.1066243	-0.9957968	-0.03417394	0.8155321	-1.780406	0.1534778	0.007928768	-1.568419	-0.8042023	-1.08954
GSM814136	-1.003647351	-0.747171889	-0.4189427	-0.048085244	-0.300105241	-1.845313992	0.324650977	0.538152124	-1.620109972	0.829216928	1.364019836	-0.305167951	0.38755815	0.397132899	-0.550772198	0.302514248	-1.762823169	-1.312564441	0.248547041	1.055965791	-0.049158797	0.010497426	-1.365224	-0.3261119	-2.052063	-0.6001353	-0.4851314	1.385906	2.531239	-0.006475144	-0.2206792	-0.5324636	-0.6506355	0.4432192	-0.4590153	-1.225337	-0.8290142	-0.3627236	-0.6726905	0.5733176	-0.6033815	0.735432	1.711799	-1.375196	-0.1189123	0.003413066	0.1291449	0.0193033	0.2374936
GSM814138	0.436527077	-0.13355697	0.896475521	1.986967999	0.663673472	-1.028809275	0.572711763	-0.380056587	0.185777051	1.861145948	1.216258501	-0.172550521	-0.440205171	0.929329361	-0.312973643	0.854913341	-0.482179114	0.079852692	-0.368443661	1.040560644	0.126259366	-0.303011801	0.9295916	-0.8010225	-0.1048709	0.2883619	0.9501638	0.525559	-0.6760025	0.387104	0.1382063	0.9484972	0.8437107	-1.096491	-0.2717835	0.3451373	0.2775928	0.2881207	0.2338939	-0.3458104	-0.1184235	-0.6741934	0.5215853	0.1094301	2.133276	0.1842057	-0.892225	-0.0387947	-0.1103967
GSM814139	-1.056983589	-1.183672702	0.543599998	0.308320642	-1.013249157	-0.867000569	0.321396033	-0.216007331	-0.188221298	-0.192771233	0.570902635	-1.133575048	0.878527391	-0.129469372	-1.311726716	-0.772545278	-0.585401527	-1.659228488	0.411455387	-0.590312576	2.508345772	-1.004565432	-0.5927788	0.3854061	-0.7065861	-0.7167998	-1.227576	-1.245871	0.6168406	-0.8769583	-0.3858688	-1.007358	-0.9724479	0.304096	-1.464743	-0.3710737	-0.1313565	-0.7713353	-0.3389985	-0.07344377	-1.071082	-0.9668638	-1.34395	-1.467375	-0.3980174	-0.7006722	-0.6683583	-1.232138	0.8815061
GSM814140	-0.529156301	-0.629947836	-1.459068129	-0.742775455	0.385289499	-0.418575529	-1.387972133	-0.633102088	-0.373411735	-0.533597379	-2.238026544	-1.639597822	-0.18746879	0.864790832	0.414381116	0.569671941	-0.73096632	-0.011016916	0.924693683	1.14575334	-2.019927596	0.91306726	0.08819261	-0.07433633	-0.7175384	0.2031951	0.3716528	-0.8981962	-1.427503	0.6383552	2.022424	-0.4081355	-0.4011987	-0.6079325	0.2508799	2.454734	-1.174223	-0.1974892	-0.5904946	-0.7252192	2.134569	-1.100137	-0.2397371	0.9017181	-0.7112562	0.2470069	1.639031	1.398313	1.151195
GSM814142	0.089927811	0.180147046	0.37585626	0.227308471	0.711703694	1.622153805	-2.023657011	0.131310508	1.663138439	-0.073159399	0.496501779	-0.796392347	-1.187346427	0.055538993	-0.180609674	0.012785097	-0.965294014	0.552930903	0.552074712	0.545245265	-1.165641168	1.139169913	-0.8383806	-0.8732654	-0.3119841	0.8300276	1.179674	1.005591	-0.5865839	0.078704	0.6530019	-0.5617692	0.4905136	-1.225905	1.796628	0.4645558	0.1415674	0.2869519	0.5058258	-1.319268	0.389661	-0.7220616	0.6075443	0.326209	-1.42196	0.4388545	1.174134	-0.120588	1.14042
GSM814144	1.145963113	0.00685951	2.816739975	1.34247822	-0.01720436	1.371399226	-0.834623832	0.696223856	-0.207219982	0.237211316	2.691836986	-0.267062854	-1.409545026	-0.383034762	0.29922046	0.575183481	-0.11454084	1.728648412	0.781347199	0.526850857	1.394630642	0.235770252	2.88896	-0.6217528	1.110061	1.461526	2.055044	-0.3250951	-0.6108158	0.863136	0.5662297	-0.6225469	0.8786589	-1.243553	0.3886208	-0.5026421	1.358139	0.0725971	0.3502523	0.1144262	0.7374179	1.771997	0.5982907	-1.113561	-0.1092047	0.7791663	0.3936967	0.09803537	0.4311588
GSM814149	-0.617929235	-0.060753486	-0.713498808	-0.813363264	-1.155623998	0.158706225	-1.384570393	0.767184887	0.3578779	-1.751645827	-0.249668226	-0.737923111	-0.004135621	0.310417801	0.492597648	0.11837755	-0.666042183	0.047941197	1.065739434	0.444998993	-0.397084823	0.251413898	2.328491	-1.050795	0.3747577	-0.509743	0.3520407	0.2627081	0.2319132	0.4960383	-0.153393	-0.6132542	0.1898938	-0.9391821	-0.2419654	0.2478848	-0.8130382	-0.06475203	-0.04839565	0.3667341	0.2015675	-0.19949	0.6009428	-1.476968	0.5658157	0.5455469	-2.350433	-1.591385	0.4464386
GSM814150	-0.757441269	-1.243984592	-1.324517475	1.017247842	-1.519061399	-0.522148012	0.586543807	-0.212821766	-1.611139596	-0.217069818	0.432107287	-0.246284758	1.007571831	-0.929527468	-1.986335304	-2.06669536	0.792977024	-1.339101774	-1.570509525	-1.386738533	1.934930966	-1.662473141	-0.6363408	0.04851856	-0.3610809	-2.200926	-1.660092	-0.6246412	0.2270279	-1.73997	0.005479107	-0.8041489	-1.366945	1.121916	-1.249175	-1.307678	0.07748116	-1.187078	-0.147763	-0.8333334	-1.455459	-0.7418407	-0.4729353	-1.511388	-0.3385779	-1.299551	-0.4879898	-0.05809016	-0.2752595
GSM814153	-0.684081831	-0.718389181	0.994879339	0.639697809	1.239615758	-0.881853608	1.41365188	1.34223876	-1.159351039	0.291271378	1.362059779	0.080504516	0.628254397	-0.022029653	-1.010548309	0.170875372	-0.040345896	-0.083181312	-0.733059661	-0.260743773	0.705040737	-0.668983494	-1.077331	0.204065	-0.2606101	-0.1302525	-0.1085576	0.5845777	-1.249409	0.1337372	0.5284683	-0.9269189	-0.2688436	0.8866686	-0.1794271	-0.5806776	0.2803482	0.03545782	-0.8596042	-1.527179	-0.08785388	-0.4622509	-0.5309233	0.5748967	0.3208694	0.4113853	-0.9034458	-0.8020533	-1.455986
GSM814155	-0.506586656	-0.672701808	0.183964325	0.86638305	-0.635613306	-0.862956169	-0.418114314	0.817643227	-0.36126487	-0.340030672	-0.609976703	-0.269776311	0.255301012	0.3435259	0.152125843	-0.134396236	-0.294058218	0.308811485	-0.352959071	-0.609032065	-0.725294853	0.290882954	-0.5935725	-0.856397	0.01159569	-1.047643	-0.1106683	-0.9698494	0.3297139	-0.3121422	0.168743	-0.596225	-0.979962	0.497976	0.04266793	-1.012036	-0.6618687	0.1691983	-1.480036	0.7359537	-0.7667921	-1.437289	1.061398	-0.01135647	-0.04109085	0.2328656	-0.6067635	-1.337365	0.4464386
GSM814156	0.650333648	1.465405132	-0.924746826	-0.486477256	0.573459701	0.636960334	-0.141635892	0.692014472	1.271023381	-0.256743057	-0.528033469	-0.070859783	0.656532079	-0.028543794	-0.557179737	0.011916012	1.279282722	-0.36366763	0.144174117	0.548448586	0.232395782	-1.212235673	1.758815	0.1105977	0.1927402	-0.245548	-0.4781907	1.105533	0.6903296	-0.4491046	-0.6291507	-0.1218693	0.2207463	1.201058	0.6403256	-0.2842542	0.567058	-0.4840934	0.6954065	-0.6111123	0.07108024	-0.7715686	-0.320158	0.1903634	0.2534665	-0.4045296	0.1106688	-0.05555871	-1.957434
GSM814159	-1.034173428	-0.755756239	1.313625937	-0.699205193	-0.69154919	-1.591772442	0.28326641	-0.56425313	1.077086504	-0.517661161	-1.613075715	-1.828905375	-0.241706998	0.60104432	1.176645431	0.560571989	-0.579033389	-0.117346597	0.5558474	0.080872177	-1.294481224	1.807888357	0.3977493	-0.9192699	-0.2180635	0.4300142	-0.4022923	-0.3060328	0.3074088	0.6043001	0.2401132	2.382747	-0.7682667	0.1171055	0.2408136	0.2711757	-0.8181717	0.1497833	-1.122119	0.0128535	-0.08477765	-1.493051	-0.7459699	0.06412729	-0.1013055	-0.07638577	2.045839	-0.8742146	0.6110826
GSM814160	-0.89146782	-1.352933814	1.138155486	-0.520741449	-0.037395327	-0.250009864	1.139655278	-0.239937278	-1.463983734	-1.416953248	0.881794643	-0.461253891	1.345460651	-0.718096313	-1.116552958	-1.409326062	0.614677863	-1.008300465	-0.084589771	-1.512572171	1.619742893	-0.316356943	-0.5333253	0.008809993	0.5242647	-0.4786013	-0.8447024	-0.3842882	-0.2640005	-1.528688	-1.778291	-0.2819616	-0.8426074	0.2556929	-1.918144	-0.9863732	-0.4699049	-1.612663	-0.3986475	-0.05064399	-1.082074	-0.752083	0.5824286	-0.7598411	-0.9699482	-1.419726	0.07892109	-0.03394967	-0.2227965
GSM814162	-0.333769133	-1.631113225	0.171972968	0.341870333	-0.302121335	-0.6230219	1.018674315	0.023326511	-1.077871536	-0.806498924	-0.138937597	-0.461253891	0.654990766	-0.078033836	-0.927491385	-1.853559826	-0.280772596	-0.209083921	-1.114851795	-1.994628391	1.792802424	-0.82852841	-0.564946	0.1921471	-0.04385865	-0.829118	-0.6644562	-1.066196	0.5082048	-1.486854	-1.35715	-0.4996215	-0.5175247	0.6037716	-1.120013	-1.087887	-0.08375008	-0.9896252	-1.082252	-0.886112	-1.451298	-0.3639064	1.265227	-1.329454	0.509151	-1.439167	0.236848	-1.601473	0.04776578
GSM814163	-0.763878029	-0.84627644	-0.342811808	1.603085916	-0.093185366	-0.83487579	-0.830364808	-0.353634127	-0.43282519	-0.220161334	-0.758417125	0.542630441	0.02403958	-1.607793034	0.079493248	-1.549551966	-0.123279715	0.149392392	0.035157236	-0.901688065	-0.588619359	-0.377105531	-0.3743096	-0.5004196	0.05586285	0.4028034	-0.3445653	1.091614	-0.6319294	-0.05314095	-0.7397658	-1.005367	0.2025411	-1.149562	-0.157027	0.3408639	0.467764	0.4434588	-0.7385344	-0.6148448	0.006896329	0.3723014	0.05069392	0.7943175	0.3940926	-0.01331748	1.03019	0.05656815	0.5417678
GSM814164	0.236873181	0.0111377	-0.31335879	0.368136056	-0.043593743	-1.038301336	1.229490165	-1.516617998	-0.545016036	-2.168952434	-1.09325873	-0.066774297	0.414656706	-1.234945382	-0.236174236	-0.246788729	1.651622889	-0.111511922	-0.688296028	0.493499871	-0.005273181	0.630563156	-0.3664126	-1.191413	-0.2124834	-0.3455885	-0.1386952	-0.8640679	0.3730002	-0.264729	-0.8841913	-1.301709	-0.2688162	-1.492164	-0.2397697	0.6944423	-0.04156417	-0.3060866	0.4409727	-0.1231678	0.05645154	-0.2258601	-0.72269	-0.5466787	0.3811244	-0.3498615	-0.01586506	-0.5312867	-0.815983
GSM814165	0.102703183	-0.416860857	-1.311649928	0.204905738	-1.196563574	0.090484405	-1.050783035	-0.485250281	-0.245243285	0.351937827	-1.899778629	-0.232071804	-0.429418476	-0.49711624	2.327240547	0.269757169	-0.622915362	1.604374612	0.377589051	0.168614854	-0.013420482	1.266045923	-0.04908225	1.874537	0.8738235	2.5458	0.1151527	-0.6712554	-2.123087	0.9081195	1.425464	0.1135202	0.3589541	-1.656088	0.1278099	1.636556	-2.002176	2.003336	0.6101863	0.966322	-0.5401561	0.6370284	-0.9497779	2.148771	-1.622369	2.247272	0.8518166	-0.001127006	1.178687
GSM814166	-0.156706454	-1.431837812	1.547270668	1.425868168	-1.097144404	-0.501613601	0.907542347	-0.022431105	-0.238358549	1.874024111	-0.20282856	-0.165531225	-0.372337039	0.244003003	0.314959964	0.543488692	1.126225768	0.330025698	0.413665447	-0.755349741	0.376923672	-0.203616283	-0.6966598	-0.3293151	0.544798	0.5878073	0.2089248	-1.380013	-0.4915372	0.4810541	-0.3857694	2.50493	0.06270115	-1.038593	-0.3101618	-0.3857817	-0.5631935	1.184396	0.1064993	-0.4912837	-0.03869068	-0.4725924	0.2383182	-0.4370274	-0.2263521	0.5185629	0.5161389	0.1230693	-0.7246597
GSM814167	-1.286270526	-0.448735866	0.748702116	-0.271811304	-0.845179842	-1.071111586	0.559059788	-0.363310023	-0.329280138	-0.541686239	-0.541770324	-0.039239402	1.336249882	-0.982048706	-0.249070611	-0.316844269	0.353722724	-0.405133063	0.247971855	-1.635589912	1.050082617	-0.791096117	-0.5103656	0.8219913	-0.9597781	-0.0549033	-0.9354667	-0.9459426	-0.4163361	-0.1069946	0.3414677	-1.329168	-1.327267	0.8599679	-1.168029	-1.044832	1.005923	-0.5308717	-0.4048061	-0.2963279	-1.168326	-0.5507544	-1.135881	-1.318516	-1.103467	-0.2421671	-0.3970603	-0.1318628	0.1021666
GSM814168	0.496258012	1.55374633	-0.063960231	-0.451391991	0.214594972	-0.550163355	-0.042202541	0.086325294	1.640922469	-0.525428503	0.731256311	0.663248134	-0.741382879	0.261153648	-0.257780444	0.089706683	2.005770526	0.585012538	0.049320036	-0.143903253	0.574291596	-0.232866811	-0.2607604	-0.2961609	0.04141921	-0.27107	-0.3955136	0.9138399	0.9870379	0.07461399	-0.3963698	0.1073628	0.8866389	-0.1718582	-1.229057	0.3908042	-0.2579771	0.6635237	0.02371507	0.2090401	-0.1896469	-0.1073838	-0.6820815	-1.23435	0.6289184	0.2248961	-0.9101866	-0.9710587	-0.5172332
GSM814169	-1.972262215	-1.258551852	-0.993332049	-0.299793362	1.71196513	-1.799794794	0.714610095	-0.913678155	0.08551836	0.499387849	0.097299675	-2.083831433	0.721365963	0.318866492	0.360377916	0.41454233	-0.585193345	0.55540701	0.353231638	-0.408490345	-0.67574971	-0.10248255	-0.4389985	-0.4709523	1.277185	0.9317824	2.18035	-1.57737	-0.5204868	-0.02248902	0.525661	-0.07322603	-0.7943292	-0.4101779	0.1801646	0.04405804	-1.324855	1.698859	1.133685	-0.5992114	0.195239	-0.2548297	1.768557	-0.114127	0.4926894	0.681369	1.571093	0.1776609	-0.2114656
GSM814170	-1.000408478	0.313157384	-0.132690848	-0.39469224	-1.463507286	1.013934777	-1.265644567	-1.738682934	-0.945011719	-0.307451189	-0.577463004	-0.808616318	-0.270986453	1.483691021	1.804829106	0.004129312	-1.192179417	1.356268242	0.071393722	-0.087804149	-0.865075217	0.873123701	-0.4661105	-0.1819597	0.2482716	0.75752	0.3229008	-0.4146226	-0.5320974	1.391141	2.486068	0.943305	-0.2481076	-0.5987986	0.1075528	0.5903237	-0.9666218	1.756074	-0.1847585	1.344966	0.6957293	0.771301	-1.0607	0.5494247	0.8008001	0.4995221	1.603553	0.3907543	0.9736881
GSM814171	-0.851715864	-0.372886264	-1.945067404	-0.356856884	1.865921787	0.077590674	-0.258402846	-0.555839251	-0.616739844	-0.258762362	-0.789337941	-0.839393495	-0.220133208	-1.277089093	2.453114085	0.562869839	-1.054819192	0.399797923	2.277964494	-0.339704428	-0.329728899	1.226821849	-0.5992536	3.409475	1.061098	-0.324453	0.8775337	-0.8432053	-1.267383	0.002499728	1.889136	-1.414963	-0.1749996	-0.7673001	-0.3745223	1.211183	-0.7167143	0.3055696	-0.04722454	1.349275	2.152468	0.050938	0.6623483	0.3364671	0.1569411	0.01965738	2.478128	2.255282	0.5953751
GSM814172	0.401171272	0.065332327	0.917933801	1.846463266	-0.781231056	-0.685193399	-1.187173603	-0.029217419	-0.139749448	-0.065800865	1.18540731	1.499158009	-0.938431309	0.471085585	0.287250249	1.348458051	-1.613897392	1.880428209	0.040587465	0.068407155	-0.955117025	-0.157200647	1.488335	-0.9348184	0.4924809	-0.1839281	1.029222	-0.5823869	2.136116	1.087713	1.201883	-0.3906937	-0.1283334	-0.4054283	0.1675338	0.2658029	0.5977812	0.5696827	-0.3310389	1.818417	0.5976953	-0.4892355	1.645684	0.9620457	-0.05093934	1.271377	0.5732927	0.8110803	-0.09038271
GSM814173	2.222732376	2.195841918	0.908697396	1.633659338	1.341673009	1.010957286	0.115115184	2.197561574	1.46137131	1.587308947	0.772032271	2.423375067	-1.436784326	0.91314049	1.329850038	0.363535154	0.614973116	-0.155968421	2.037449032	-0.009065315	-0.444101244	0.528734176	-0.1523904	0.6483529	1.113888	0.7510633	1.109011	0.3518385	-0.7086762	0.6777957	1.898132	1.269501	2.243905	-0.3877867	0.7489331	0.2553457	1.841282	1.369194	0.7861359	-0.3404044	0.4485579	0.5201212	0.9662839	0.4540471	1.912684	0.1887771	0.2422244	-0.04992682	-0.1614599
GSM814174	-0.9972451	-0.84717428	-0.12142107	0.2858671	-1.12882282	-0.53423034	1.1438869	-0.82377719	-1.06681841	-0.64930154	-0.34798596	-0.15885496	1.45629113	-1.1052415	-1.42940592	-2.3384405	-0.15081904	-0.43617571	-1.0916575	-1.41394791	0.9744765	-0.54242119	-0.6879035	-0.01520207	-0.6853794	-0.6151383	-1.273314	-0.8845648	-0.4159213	-1.534974	-0.7497884	-2.206282	-1.410315	1.719338	-1.001344	-1.093976	0.2478418	-1.129244	-0.4594855	-1.409259	-1.641768	-0.8414586	-0.7410247	-0.3850145	-0.827675	-1.726645	-0.8929028	-0.9662826	-0.5686705
GSM814175	0.622592375	1.291839877	0.721024221	-1.427148322	-0.306445213	1.18993589	-0.471954963	-0.953886647	1.361792455	-0.637921848	-1.670201639	0.810017172	-1.060054466	-0.254012366	-0.198667032	0.446232992	-0.135972455	0.06316194	0.983080352	-0.284082511	-0.183973405	0.389605768	0.8036843	-0.2503277	0.4627509	1.833655	-1.473965	0.4683593	-0.4283323	1.258303	-0.1769457	1.881427	-0.2409395	0.007884255	0.8396015	0.8422857	1.249831	0.5066618	0.3144478	0.7166175	0.360417	-0.2553746	-1.963094	0.6304367	-0.5568365	0.07924349	0.8279987	-0.2371665	0.03047467
GSM814176	1.20571562	0.961585502	-0.426693053	-0.980316278	0.426743823	0.14660694	0.245230736	0.227104608	-1.338078276	-0.839172972	0.294178852	-1.21685102	-0.6607663	-0.188492013	-0.451585454	-1.940477265	0.746944368	-0.271377917	1.709971959	2.221998971	0.549815127	0.293956502	0.3525115	-1.055081	-0.24826	-1.372648	-0.7150601	1.720678	-0.2309198	-0.8425857	-1.237568	0.8360388	0.8024148	-0.3753471	-0.7162345	-0.3461276	-0.2189341	-1.226468	1.836224	0.199677	-0.6556625	-1.158136	0.3206732	-0.4692542	0.6256126	-0.9642238	-0.07203655	-0.2181579	0.06257624
GSM814177	1.273675858	0.178148087	-1.03813974	-0.140380619	-1.188542094	0.66278171	-2.006468244	-0.464037881	-0.184804616	0.873616912	-0.495335735	-0.735569946	0.007515887	0.629434418	-0.106162535	0.149081553	-1.319827143	-0.366225404	-1.311950907	-1.033830592	-0.502063858	2.93267656	-0.1116067	0.3184658	-0.1788085	1.163054	-0.7983571	-0.06577275	-0.9520074	0.3396577	-1.041628	-0.3709455	-0.1974731	-0.3336562	-0.4702429	0.6277307	-0.1584808	0.05920801	-0.4250669	-0.2921399	0.3406374	2.700691	-0.6032185	1.739186	-0.9394414	-0.2741641	1.813048	-0.07904086	1.275206
GSM814179	-0.646578643	-0.787117743	0.311259877	0.448853251	0.459546102	-1.22969762	0.235409144	-0.115674777	-0.856352025	-0.423110245	2.479160371	0.053458268	-0.655332704	-0.307528195	0.50978131	0.609781177	0.523740534	0.306870752	0.348804433	0.492016811	-0.143864762	0.522411223	0.1973585	-0.4820178	0.4164008	-0.6773113	0.8020671	1.433739	0.07297133	-0.6520926	-0.2339351	-0.8157384	0.4348178	-0.191457	0.3377339	0.1817282	1.300291	0.05782111	-0.383358	-0.2150892	1.09007	0.6670413	0.8617226	-0.2789165	0.0142789	-0.1806622	1.34826	1.564309	0.3690671
GSM814180	1.23700099	-0.1617346	-0.25991648	1.428759	0.29650844	-0.92404201	0.58332997	0.97562229	0.45904545	0.68890285	1.73450744	0.64295871	-0.03319908	0.54358464	-0.29299114	0.60433289	1.46877302	-1.01066655	0.12052506	-1.52019096	1.39064669	-1.5878673	0.213369	-0.2005846	0.8968489	-0.1901518	-0.07341148	-0.6075093	1.384034	0.292434	0.7366766	-0.2335141	-0.638807	2.480578	1.227596	0.5475115	0.6889636	0.1173191	-0.01067836	-0.157521	-0.5669236	-0.6751332	0.3193692	-1.427133	-0.0251742	-0.1071671	-1.235097	0.1800199	-1.982623
GSM814181	0.16388692	-0.178954374	-1.022996932	-0.764611173	0.283974343	-0.456383075	-1.234420201	-0.658581727	0.349157394	-0.187666231	-1.860870758	0.344844471	-0.666420639	0.468706485	-0.115946858	0.094255628	-0.988640424	0.662500053	-0.292294341	-0.888263523	-0.03146579	0.83131325	0.7031094	-0.03436241	-0.422874	1.291593	0.08613565	-0.8673662	-0.3298582	0.8874688	-0.5276429	-1.077461	0.1117063	-0.540209	-0.2443694	0.5967959	-0.5761322	0.1812426	-0.05963937	0.8018894	0.05729866	1.007122	-2.481412	0.04354272	0.5779746	0.5338968	0.2425574	-0.9975253	0.7534356
GSM814182	-0.628310237	0.449210848	1.105934749	0.63986598	1.30594525	0.283870552	-0.036424672	0.127870185	-0.042117832	0.162734158	2.095283536	0.491207234	0.783598608	0.718093114	-0.034882219	0.732531871	-1.277942288	0.394005217	0.388817856	0.909560336	0.517283275	0.635090637	-0.02384204	-0.2801239	1.776016	0.2399734	0.5362793	-0.2876054	0.6221473	0.01577297	-0.4385995	0.3569725	1.420527	-0.8886687	-0.3831471	-0.4251849	-0.1410453	-0.07883907	-0.4879856	0.4397112	-0.4364578	-0.8932083	0.6000012	0.4679583	0.1404506	0.2920222	-0.7825062	0.1013615	1.141857
GSM814184	-1.803786917	-1.331783157	1.360434882	-1.112486646	-1.095192653	0.077322082	-1.355101701	-0.902583138	0.256714741	-1.377031233	-1.145286513	-0.715065859	-0.520287398	2.220320189	-0.039101508	0.386809993	-0.581014675	0.851996529	-0.255686676	1.125037587	-1.961272529	0.390390988	-0.391044	-1.058606	0.2848336	0.3692058	0.538846	-1.370607	-2.052958	0.6341781	0.552408	0.8663519	-0.6085165	-0.03967845	0.2264924	3.512281	-1.765855	-0.1459003	-0.7092133	-0.7193387	2.855862	-0.2953637	0.07585366	0.6817564	0.1666347	0.1499488	1.253886	1.039129	-0.06803172
GSM814185	-0.18932383	-0.262273637	1.006899523	0.813182068	-0.697773344	-0.15349139	0.051441199	0.756596093	-0.952891445	-1.257868943	0.989879944	-0.641436956	0.201840743	-0.189730689	-0.551145855	-0.051065836	0.001655319	-0.300581914	0.416807698	0.384159435	1.301191303	0.254143913	0.01832561	-0.06115729	0.363269	-0.7588629	0.243038	-0.2856639	-0.002781697	0.1190727	-0.3364816	1.309759	-0.3191261	0.497327	-0.6764507	0.3704749	-0.8815959	-0.4132309	-0.57241	0.7175241	-0.2387785	-0.2504984	-0.6193719	-1.105614	0.2200086	-0.2838693	-0.1651114	-0.765033	-0.788228
GSM814186	-0.890232885	0.84803269	-0.578096902	-0.114389187	1.085650521	0.088616995	-0.200988219	0.118794774	-0.269503998	-1.07386193	-0.347278446	-0.126207402	0.546011121	-0.678823761	-0.742183145	-0.956976255	1.076012069	-0.790861297	0.064067938	-1.207317047	0.341637067	-0.82663688	-0.1452213	-0.1505409	0.6120848	-0.7960883	-0.2649276	-0.1012132	0.8994921	-1.193257	-1.344055	-0.2184209	1.571669	0.2576937	-1.067558	-0.8981787	-1.304852	-0.7309394	-1.258775	-0.7063596	-0.7916213	0.9375061	1.043782	-1.702566	0.8198113	-0.325289	1.084555	-0.7647994	0.0920752
GSM814189	0.93345835	1.64767942	0.27257843	-1.08809599	0.54574055	0.71450366	0.84967167	0.5451005	1.22974549	-1.34553269	-1.29183391	0.61320664	-0.71462367	-1.17181859	-0.85876821	-0.59822567	1.10725988	-0.1221298	1.78375113	0.45552185	-0.12837313	-0.89154278	0.05982997	-0.01938451	1.40935	-0.5496129	-0.4804112	1.318058	0.3501172	-0.264729	-1.377958	-0.3047108	0.3397271	0.3608831	1.033531	-0.1045	0.1130524	-0.7762813	1.106873	-0.0748207	0.3327425	-0.5895397	-0.07007819	-0.2991806	0.6384133	-0.4360959	-2.054826	-1.083985	-0.9919578
GSM814190	-0.482961114	-0.557005602	1.960407707	1.329690019	-0.975273668	-0.509185005	1.220617849	0.172271501	-0.051524538	-0.487210095	0.237055721	-0.486820809	0.393854072	-0.243598131	-0.202495377	0.086583065	-2.24146652	-0.622306811	0.159509949	-0.774332266	0.333463781	-0.6529227	-0.7047795	0.9327779	-0.7326179	0.3744357	0.4049266	0.6144369	-0.1459785	0.03759113	0.2531756	-0.621647	-0.4033845	0.6298147	-0.285044	-1.124878	-1.066984	-0.3531176	0.8605005	-1.293996	-0.7220058	-0.2236511	-0.01168038	-0.3209024	0.4066265	0.2604407	-1.19781	1.197668	-1.444674
GSM814191	-1.021374327	-1.341455762	-0.700438846	0.782600103	-0.395028952	-0.964632933	0.296198108	0.553210047	-1.897797624	0.11999268	1.17316718	-0.104519101	0.484928974	-1.558264947	-1.181283702	-0.072201653	0.28535607	-1.228656969	0.971736793	-0.564386963	0.498805677	-1.247993489	0.04593666	-1.217389	-0.7579869	-0.5463347	-1.269802	-0.8945563	0.2146192	-1.223716	-0.9847691	-1.021297	-1.367538	0.557766	-1.058931	-0.6655557	-1.052371	-1.479635	-0.4802425	-0.3378835	-1.233791	0.7573208	-0.5653774	-0.2746751	-0.1288413	-0.9229337	-0.8794768	-0.0761489	-0.1300348
GSM814192	-0.797937422	-0.798961073	0.151107193	-1.413271956	-1.538733329	-0.055890048	0.998847146	-0.417273025	-0.587397846	-0.66522757	-0.520450793	-1.096468633	2.347045582	-1.343966423	-0.416947713	-0.980489681	-0.458505788	-0.653885965	0.454156299	-0.82873426	1.351746798	-0.695095138	-0.9576325	-0.3396362	0.4556524	-0.1548632	-0.1499651	-1.118162	-0.7810738	-0.7026224	-0.4836164	-0.5412056	-1.322758	1.048872	-0.3532499	-1.029157	-0.8081706	-1.127072	0.6882193	-0.6689284	-0.6013966	0.2602196	-0.1441144	-1.084617	-0.1161802	-1.052624	-1.028439	-0.1963043	-0.796846
GSM814193	-0.538122252	-0.173234999	-0.40329666	0.182730982	-0.856083907	0.272275994	0.748885848	-0.090902944	0.815100951	0.181887006	-0.118945519	0.350804041	0.444980028	-0.283060105	-0.131193007	1.054723134	-1.031340591	-0.612819794	0.205348865	1.376721821	-0.974450465	-0.307228466	-0.2724338	-1.57047	-0.3802129	-0.6433323	-0.1922491	0.5403837	-0.1251516	-0.3047835	-0.5726262	-0.4339778	0.204124	-1.416438	0.4197965	0.8261342	-0.2260395	-0.6721845	-0.2838914	-1.497162	0.4112246	-0.1729721	1.611089	-0.4034297	0.6245227	0.1115304	0.8166899	-0.6741186	0.1206805
GSM814194	-1.054663637	-1.016598077	1.707997304	0.756379795	0.271114237	-1.009598726	0.337218623	-0.167568597	-1.426582063	0.086557756	-0.043726317	-0.870935345	1.229941	-0.168348417	-0.084167827	-0.463089136	-0.221609466	-1.058445317	-0.000777491	-1.153861865	0.565303564	0.699565028	-0.326163	0.3935808	0.6186737	-0.05819843	0.1243286	-1.231749	-1.375271	0.2084808	-0.1052032	-0.4612496	-1.178452	0.3530209	-0.7801903	-0.2973763	0.1589985	-0.5320419	-1.509299	0.2306811	0.05090369	-0.6524545	-0.7936913	-0.2560313	-1.133745	-0.05099339	0.4345458	1.480594	0.1736964
GSM814195	-1.133154796	-0.898867103	-0.08929699	-1.04304456	0.73209198	1.395364783	-0.442785733	-1.267406527	-0.034030349	-0.437147909	-1.616351453	-0.824228143	0.525768873	0.959748741	0.397626074	0.188996207	-0.761933915	0.133189374	-0.526015279	1.208463182	-1.87018027	1.024399373	0.04086233	0.2081043	-1.179777	-0.3300283	0.653373	-1.16918	-0.9969605	0.3929171	0.6892017	0.7517886	-0.246122	-0.2103269	0.3723672	-0.03586074	-0.422318	0.06216681	-0.5195009	-0.1710996	1.54587	-0.7549888	-0.5789123	0.6887053	-0.7856572	0.09566115	-0.2717548	0.7811183	0.6362316
GSM814196	-1.33999504	-0.89992683	-0.2097112	1.500216	-0.52264341	-1.11971002	0.81548204	-0.66157717	-0.75276438	-0.70376022	0.29377717	-0.1764425	1.74350276	-0.27994516	0.0417992	-0.64843251	0.29585222	-0.94512514	-0.44704247	-1.71019475	3.33408619	0.2635874	-1.197798	0.422205	1.367045	0.3933758	-0.5040008	-0.4490144	-0.4019849	-0.1768753	-1.256816	-0.5669461	-0.09155299	1.093959	-0.6055845	-0.1095091	-0.2765076	-0.4053548	0.1793372	0.0448808	-0.9393799	0.5532659	1.106766	-1.579153	-0.3643556	-0.7360968	0.4380566	-0.3741047	-0.8350398
GSM814197	-0.013771116	2.116429203	-1.063356143	-1.519777341	-0.004026827	2.151011986	-1.72724964	-0.05607985	0.769903143	-0.749516108	-1.178469822	1.29822378	-2.089393399	-1.599025147	0.054770949	0.425022918	-0.455449557	-0.232102755	-2.065833584	-0.406509541	-0.834013058	0.30392546	-0.5875566	-1.356191	-0.8211358	0.08574241	0.09054683	1.138586	1.047479	-0.2681421	0.2293353	-0.6159137	-0.04325428	-0.183948	0.5032528	0.008068193	0.9036337	-0.8388719	-0.8692329	-0.6148448	0.6201923	-0.8619326	-0.1725766	0.4185269	-0.03266061	-0.9748239	-0.1134406	-1.943175	0.9637103
GSM814198	-0.41724425	-0.540207867	-1.275129036	0.33001247	-0.69429451	0.619750738	-1.136298223	-0.08515533	0.60428624	0.631626159	-0.263672507	-1.131554145	0.031070239	0.702955392	0.223597087	-0.477220018	0.554195987	2.512044186	-0.1657939	0.032660151	-0.902062832	0.947417826	0.02388869	0.5604511	0.4475253	0.8498916	0.7523231	-0.2219029	-0.06632831	0.2819764	0.1066388	-0.929469	0.522824	0.3034053	0.526103	1.092763	-1.751361	0.7053516	0.865829	1.10204	-0.8679888	-0.782305	-1.030294	1.197479	0.6078876	0.9334415	0.6117714	0.8044782	-0.3576675
GSM814199	-1.208420023	-1.052299036	-0.233706579	-1.218195692	0.644597792	-1.315603959	0.331002326	-0.87541805	0.671156688	0.049015845	-1.509668515	-0.981471564	-0.649159074	1.273439291	1.346138956	0.748135521	1.24593964	-0.303017187	1.950862846	2.112175953	-1.62949729	0.214744381	-0.4612713	-1.127364	-1.283874	-1.219924	0.3995308	-0.4972899	-1.065506	-0.2818298	0.8081274	1.024028	-0.8989233	0.1275774	1.519935	0.2296948	-0.3827155	-0.6192282	0.1314463	-0.6072294	1.821322	-0.896923	0.9866711	0.5353794	-2.487567	0.4426767	-0.7637439	0.8106305	1.091654
GSM814200	0.175966631	0.210754352	-0.940979984	0.247567697	-0.011216132	0.1381379	-0.686164723	0.436258108	-1.147221631	0.015192481	-0.675821836	-0.084037976	-0.5351948	-1.175793567	-0.946776446	-0.691856511	1.817279178	-1.245165104	-1.230838871	-0.425076813	0.426006282	-0.863862694	0.9295916	-0.4961291	0.06180184	-0.5864272	-1.94606	-1.747531	-0.3652533	-1.388328	-0.2538324	0.4975124	-0.7546922	-0.590063	-0.511188	-0.5670479	1.349739	-0.9951306	-0.5017501	-0.7773009	-0.7512532	-1.905604	-2.118964	-0.4239303	-0.4635363	-0.8716115	-0.2135804	0.3710278	0.5460692
GSM814201	-0.775907048	-1.093050259	0.545363051	-0.758122645	-1.027885142	-0.939321869	-0.125386617	-0.556631553	-0.609655012	-0.646380235	0.220285018	-0.164205169	0.048459302	-0.938961674	0.103082833	-0.460587767	-1.152159488	-0.451925019	-0.455735367	0.10816212	0.34902673	-1.020225935	-0.7682344	-1.047751	-0.7665382	0.135663	-0.1774354	-0.8001528	-0.04163673	-0.5531971	-0.02039573	-0.009286183	-0.5977893	0.519687	-0.2225799	-0.6791809	0.2124577	-0.4067853	0.3414339	-0.380081	-0.8517123	-0.07812475	0.2841734	-0.5239853	-0.4673028	-0.7118154	-0.4659507	-0.08308021	-0.883183
GSM814202	-0.961808409	0.02294151	-1.421852988	-1.405577901	1.777488184	1.531629115	-1.212083809	-0.745199471	0.326982022	1.381763162	-2.086075774	0.433351251	-0.64896237	1.053220698	2.502222231	1.250953452	-1.505437195	1.727229442	-0.215564169	-1.102539304	-0.731071185	0.974891435	-0.1742247	4.724437	0.3503917	1.55204	0.4199357	-0.6878676	-0.4995856	0.9745639	1.692219	0.8387098	0.8903299	-1.890208	-0.06498185	1.832614	-0.4944884	1.81503	-1.062139	2.956396	1.672079	0.3848962	-0.3241786	0.4532461	0.1067547	1.693461	0.6671106	0.519711	3.122487
GSM814203	-0.617416926	-0.530872113	0.153287095	0.36063985	-0.866383144	-0.84346363	-0.597741029	-0.760479035	-0.775333659	-0.126976505	-0.204160799	-0.421962686	0.041324567	-0.240907617	0.505794764	0.988816375	-0.212310164	0.124119768	-0.145569014	-0.382428076	0.303982635	-1.812183561	-0.3462939	-0.1929055	-0.5672788	0.000603142	0.2866565	-1.283672	0.7875774	0.02262677	-0.05859654	0.919677	-0.2327719	-0.02031271	-0.89187	0.790874	0.3676844	0.08998592	-0.6756536	1.702935	1.934626	-0.5689708	-0.3950377	-0.1245191	0.1306687	-0.2128544	0.0958959	-0.07900168	0.7891187
GSM814204	0.71968845	3.78858291	0.87304541	-0.46412488	1.22577763	2.20301583	-0.12254857	2.15030975	2.47404527	0.20777718	-0.27970298	1.71871128	-1.58266141	-1.19309493	-0.35734005	-1.24967776	-0.38514674	-0.22022016	-0.91538112	1.37499318	-1.36155107	-0.70997202	0.1154874	-0.1134555	0.7786324	-0.7168612	-0.3377252	2.209767	0.3592425	-0.2615429	-0.9147227	0.9302802	2.187127	0.8965107	0.9193774	-1.168149	1.902762	-0.5957593	0.6901501	-0.4429684	-0.4711684	0.2888261	-0.2762606	-0.5396325	0.8750375	-0.5553445	-0.8451497	-2.279291	-0.4142582
GSM814205	-0.527714286	-0.959674143	0.191251845	-0.502086145	-0.778893245	0.0976713	-0.136045921	-0.292565546	-1.075563358	-0.179447891	1.083131257	-0.011068311	1.585719701	0.003986869	-0.928260146	-1.600605209	0.870718969	-1.274661743	0.76592353	-2.22236203	2.202725568	-0.562207889	-0.4454559	0.08782554	0.3690537	-0.3779061	-1.327396	-1.168844	0.289854	-1.363034	-0.4898654	-0.6056232	-0.3564198	0.5616493	-1.107332	-0.8551052	0.4387488	-1.24377	-0.8729033	0.1081389	-0.8043564	0.2280126	-0.2762606	-1.323395	-0.8437225	-1.2575	0.1882462	0.1737846	-0.4652195
GSM814208	-0.537671419	-0.988363387	-0.270739679	1.142542979	1.328598425	0.300453827	0.662536864	-0.025365274	-0.887608893	-1.493058362	0.227905398	0.106393362	1.038603567	-0.287262606	0.176681811	-0.677070378	-0.098391337	-0.751949102	-0.079840977	-0.832363108	1.13598696	-0.082918761	-0.01251772	0.2763596	0.8512983	-0.3004103	-0.7439599	-0.3601737	0.9864837	-0.5539919	-0.9459192	-0.2948079	-1.04205	0.4296053	-0.1514312	-0.5301514	0.2838764	-0.8843491	-1.155199	-0.2545964	-0.864019	0.5737609	-0.1973638	-0.1528196	-0.5384407	-0.7419797	0.19151	0.1973043	-0.8042529
GSM814210	-0.320113666	-1.161829792	0.964041015	0.269379133	-0.332109661	0.560436233	0.014094485	0.389875289	-0.996667339	0.281579294	-0.088447557	1.153895786	0.773130409	-0.824993211	-1.278337924	-0.620249821	-1.182322062	-0.916334019	-0.491997353	-0.868097184	0.736206635	-0.402448215	-0.6041545	-0.3902037	-1.201815	-0.990613	-0.6051937	-0.8981962	-0.275076	-0.9751648	-0.4174376	-0.2392398	-1.357712	0.4676686	1.013891	-0.05473444	1.198037	-1.244381	-1.782312	-0.2491057	-0.9101624	0.07970074	-1.133825	1.612125	-1.687461	-0.840321	0.4631408	-0.2288213	-0.2032836
GSM814211	-0.031155114	-0.649684759	1.433553471	0.819382816	-0.602424968	1.278305016	-0.880952469	-0.914124729	0.65249286	0.213337541	-0.399386825	-0.108499163	0.048428081	-0.282132944	-0.223708975	0.469336627	1.670401179	0.502233662	0.23471433	-0.662639662	1.191571771	0.548023926	-0.4872632	0.1007533	-0.3225423	0.5287726	-1.945538	0.02850638	0.6596478	0.0967695	-0.01642864	0.2632588	-1.578978	-0.4727656	0.08770518	0.2135674	-0.4422255	-0.1618691	0.006224223	0.02740231	-0.6427364	-0.9554093	-1.302668	0.3213793	-1.330266	-0.410418	1.507927	0.4115341	0.2040707
GSM814212	-0.72119351	-0.78711774	-0.25790056	-0.11819957	-0.01471642	-0.29501995	-0.13604592	-0.20465107	-0.61279958	0.67351656	1.47985569	-0.25140125	1.11995739	-0.39824719	-1.02897883	-0.57566246	0.24249363	-1.40418493	0.77151527	-0.03109898	0.85826918	0.02312073	-0.5554206	-0.6069063	-0.6105909	-0.1141287	-1.464941	-0.4528046	0.8258591	-0.5209499	-0.8714515	0.4313276	0.06990824	0.7335469	-0.5950393	-0.6046131	0.0877432	-1.084277	-0.6200466	-0.5317717	-0.1238468	0.1686857	0.1595975	-1.287963	-1.040858	-0.9841802	0.03166618	0.3950758	0.6167822
GSM814213	-0.310843567	-0.638565901	0.257559912	0.207248444	-0.638766135	-0.569744969	-0.268842937	0.06504673	-1.270234384	-0.505087058	-0.293328911	0.168995974	0.368527348	-0.398247195	-0.748057131	-0.813757373	-0.55907171	-0.674441169	-0.801009093	-0.237559844	0.959222572	0.203442086	0.2207237	-0.1341517	-0.2456136	-0.6035937	-0.7171522	-0.4465495	0.9777609	-0.3099087	-0.4553885	-0.6151097	-0.9982861	0.3130577	-0.679609	-0.7180164	0.3287975	-0.6879848	-1.360301	-0.319528	-0.7395097	0.1890139	0.658443	-0.7983867	-0.4110309	-0.716342	0.5100584	-0.1806939	-0.3082514
GSM814215	-0.30934762	-0.45987298	1.12390044	0.17582427	0.64800799	-2.2127453	1.5173697	-0.0379389	-1.56196462	0.41546447	1.19158872	0.7454159	0.77568277	-2.42281948	-1.36554797	-2.57009841	-0.379191	-1.06881366	0.13097467	-0.92983947	0.07658453	-0.24616497	-0.5629191	-0.785791	-0.9992728	-0.1564207	-2.150932	0.04391579	0.7885329	-1.892522	-0.106707	0.131837	0.4081682	1.314629	-2.307652	-0.3139872	-1.61791	-1.105313	1.408791	-0.9969779	0.2064808	-0.08722873	-0.4425153	-1.216896	-0.2245765	-1.683871	-2.507701	0.7696445	-0.669868
GSM814217	1.000056382	0.553387407	-0.44073833	-1.501284361	0.343183162	1.39902954	-0.693167843	0.609308363	0.695641835	-1.235201222	0.183779387	0.91967002	-0.941332891	-1.025733031	-0.500984965	-1.186742667	-0.099691086	-0.287521952	-1.05141174	0.670398519	-0.029945265	-0.174310495	1.759472	0.2151518	-0.7845375	-0.5045343	-1.260508	1.158575	1.025784	-1.170987	-1.620256	-0.1711937	0.4913431	0.3966534	0.8617837	-0.3437887	1.119299	-1.029639	-0.4392141	-1.007387	-0.7695478	-0.3232225	-0.8685711	0.05762732	0.2081843	-1.62318	-0.7157132	-0.4970424	-0.7137531
GSM814218	1.532400619	2.666137798	1.054402717	2.241913185	-0.227963394	0.674373475	-0.946127681	1.915738352	0.568777795	1.855319351	-0.323889834	2.195124731	-1.608948117	-0.251862887	-0.276099243	1.349424084	-0.725931968	0.066390066	0.651724338	0.141487371	0.314522652	0.449892121	-0.3240704	0.8437348	0.2109183	0.697394	-1.629839	2.358935	1.354727	1.121405	-0.5358029	1.451011	1.22933	-0.1774951	-1.293403	2.239712	2.561371	0.3885321	0.939387	0.7011472	-0.1503535	0.5134774	0.1975505	1.354245	0.06237114	1.67004	0.607721	-0.3192372	1.373636
GSM814221	0.015411093	-0.534606095	1.310179629	0.223184232	-1.220267692	-0.381599186	0.994605737	-0.474122247	-0.290947216	-1.348359425	0.129112062	0.679099556	-0.146233987	-1.935158395	-0.823716612	-0.00850611	-1.768427447	-0.666940255	0.91815842	0.560929109	-1.133928151	1.002544492	-1.062969	-0.01572106	-0.9546117	-1.323627	-1.322726	-0.1394323	0.6378508	-0.9206398	-0.1561211	-1.542342	-0.0297054	0.09338682	0.7116395	-0.8212434	-0.3862132	-0.8351475	0.3778718	-0.4644993	0.3074782	-0.6553688	-1.678025	-0.7033741	-0.5884685	0.1223967	-0.6811577	1.210354	-0.9107192
GSM814222	1.513997395	-0.197145096	-1.25393848	-1.055275187	-0.373087844	0.482372615	0.192212143	-0.464170247	1.469085854	0.20276965	-0.725265037	-0.423129743	0.00383482	-0.658144615	1.324818727	1.036533543	-0.189508351	0.783019426	0.401926628	-0.782678416	-0.146257427	1.029564346	0.41189	0.4264885	0.3952082	1.960796	0.248149	0.3184656	0.7722281	1.290888	0.5360666	-0.4259707	0.3274792	-0.8699484	1.412019	1.134565	-1.895286	1.217067	1.017815	1.086064	0.6011336	0.3698749	0.2730635	0.6442088	1.945047	1.355532	-0.827633	-0.8173157	-0.5119795
GSM814224	-0.64841217	0.375152129	0.146327847	-0.961486957	-0.363444909	-0.209188418	1.362674721	0.148945332	-0.014356887	-0.663871668	0.362710909	-0.331384431	0.311761216	-1.794384437	-0.89634833	-1.116875521	-0.772434813	-0.852871727	-0.621169702	-1.473443856	0.488960607	-0.547717535	-0.8407463	0.03156803	-0.3340498	-0.6256128	-0.989594	0.1671354	-1.272718	-1.323316	-1.982675	-0.6315173	-0.3787433	0.478224	-0.3124197	-0.8632529	0.5156372	-0.7526664	0.7028916	-0.8928653	-1.258694	-0.5915544	0.08175068	-0.6979903	-0.6474411	-1.684498	-0.2751067	-0.1779352	-0.684336
GSM814225	1.45622186	4.31567555	2.45701722	2.26447015	2.62111199	0.68640204	0.09413714	1.26381355	1.30994322	1.42620824	1.02609311	1.32350701	-2.28582997	-0.54935689	0.46374621	-0.33952986	0.58661848	0.57705792	-0.25618677	0.45256102	-1.05301223	0.11788048	-0.7180537	0.6016697	0.7918184	1.793321	0.7799498	0.907867	0.486682	1.29277	1.471111	0.5650941	2.669291	-0.8256652	-0.1923954	0.3964722	1.886816	1.249927	0.4062148	0.7166175	0.3829887	-0.5203001	0.3084795	0.1679877	1.401919	1.086595	0.05588981	-0.4321369	0.3250951
GSM814226	-0.750321789	-0.779027646	1.227480203	-0.512574358	0.110873371	0.166259276	1.126872331	0.155379305	-0.807376644	0.274321143	-1.146529378	-1.298338503	-0.836881425	0.029198227	-0.795598727	-0.602038226	-0.39246871	-0.919975019	0.043687218	-0.256864756	0.822536205	-1.556060522	-0.4928786	-0.916837	-1.784676	-0.1818726	-1.274522	-0.5925936	-2.188826	-1.010373	-0.5537731	0.5324593	-1.880285	0.5090133	0.7261499	-0.4779385	0.3049404	-0.9083716	-0.7823634	-1.976557	-0.702962	-0.5090252	-0.09022495	0.9907665	-1.266764	-1.438625	-0.6583168	-0.8379717	-1.178417
GSM814228	-0.00973412	0.224722723	0.267767168	-0.758775545	-0.17221625	-0.620949527	-0.350717598	-0.31146897	-0.41160032	0.681481759	-1.060026544	-0.241154896	0.632818486	0.518945279	0.048787899	0.198425504	0.446496483	-0.396499015	1.075326281	-0.370754817	-0.29637891	-0.024828629	-0.6173105	-0.6527958	0.0335364	-0.01853402	-0.7798282	-0.6221614	0.7032724	0.3166544	-0.1282734	-0.2298281	0.216737	-0.02557387	-0.4417202	0.1914271	-0.2404398	0.4362521	-0.379926	0.2274824	-0.1401116	0.1638434	-0.5348863	-0.4411165	0.4133931	0.2521463	-0.8349308	0.04026341	0.5460692
GSM814229	-0.698642197	-0.607494266	0.775215447	0.52391783	0.326531084	-1.713467518	0.722323705	-0.475847396	-0.798394298	-0.372371563	0.820160289	0.792021558	1.43625167	-0.304411456	-0.924742418	-0.144496599	-0.689585691	-0.752722672	0.193155284	-0.329385254	-0.475989021	-1.28312289	-0.6127157	-0.1874102	-0.1244366	-1.334586	-0.5073491	-0.5880499	1.015609	-0.9061506	-0.7380873	0.2079439	-0.4961701	0.1028305	0.02387387	0.06182253	-1.279429	0.01075998	1.117336	-0.9236216	-0.254736	1.79313	2.103627	0.5319338	-0.1990958	-0.9484045	-0.9289543	0.1807363	-1.90671
GSM814230	1.00737323	-0.61353154	-0.58304393	-0.75825619	0.60492364	1.12330194	-1.35148075	-0.46665119	0.59341426	1.41411424	0.84268069	-1.1708241	0.88778155	0.924635	0.319385	1.69096624	0.72463332	0.09872011	2.1999692	0.63479332	-0.03936886	0.46703269	-0.2801347	-0.5847776	-0.1012662	0.3693944	0.8612012	2.380534	-0.2032517	0.8077114	0.6108354	-0.7372426	1.128919	-0.9473818	2.830806	0.9736734	-1.322577	1.50016	1.365363	-1.436679	0.7307124	0.3395516	0.9448974	0.3602478	0.9206984	1.432956	0.7613843	0.4978135	0.1183752
GSM814231	-0.624597883	-1.253959434	-0.092188348	-0.630905681	-0.431069849	-1.406458816	-0.094823808	-1.067171534	0.518127539	0.004000467	-0.611228845	-3.306994528	0.808742693	1.828693899	0.448773775	-0.145208919	-0.591806078	-0.259030276	-1.161268728	-0.884694025	-0.245823315	-0.420453803	-1.013921	-1.036303	-1.93189	-0.6179841	0.2612782	-1.066711	-1.645883	0.4929305	-1.477986	0.002309067	-1.372006	1.193105	-1.77061	-0.357743	-0.464261	0.808979	0.8605005	-1.162518	0.1297545	1.142497	-1.211483	-1.235723	-1.057753	0.1869182	-0.6819736	-0.8596387	0.2101195
GSM814233	0.755957778	1.373408155	-0.521593009	1.188056652	-0.166146521	-0.297934793	0.318098029	-0.915894466	0.919477306	1.437203858	-0.133083262	0.82243655	-1.180056812	0.244656954	0.72611121	0.897617455	-2.28884721	0.749531299	-1.783052141	0.495021533	-1.545460237	0.975803435	0.829712	-0.252291	-2.386325	1.448047	0.1963297	0.8653937	0.7202044	1.513186	-0.3592589	0.1280858	1.065188	-1.673471	1.617475	0.5204705	-0.6889467	0.9154404	1.620723	-1.009616	-0.1922314	-0.2421209	0.3469202	1.654875	-0.3433801	0.3412697	-0.4538444	-0.5799313	0.1678197
GSM814234	-0.205841757	-0.299363195	-0.50644601	-0.678520594	-0.766166116	-0.128836272	0.299134017	0.340323462	-1.257720943	-0.407098376	-0.038722467	0.427006453	0.294428829	-0.471059657	-0.461984527	-1.514988648	1.232291482	-0.985708116	-0.372349519	-0.204526058	2.228747938	-0.518319679	2.043254	-0.1003868	-0.3049346	-0.3222154	-1.095131	-0.4206086	0.2069316	-1.160028	-0.7456184	-0.3941245	-0.4897061	-0.4585566	-0.5296492	-0.6047592	0.5203963	-1.394354	0.5058258	0.09896858	-1.155435	0.5081684	-1.025098	-0.5852847	0.1012076	-1.300228	0.04717122	0.5541889	-1.040711
GSM814237	-1.20693163	-1.28433084	1.19714172	0.08397631	-0.21617568	-1.45125683	-0.86207849	0.91238199	-0.8897073	0.59182344	-0.7815814	-0.33654492	-1.03248101	-0.54620733	-1.116931	0.67812055	-1.0577931	-1.59684715	1.4798707	2.20137598	-2.15244637	0.79268258	-0.4902809	-1.337331	-1.54319	-2.741446	-1.145231	-0.7608368	-0.6066106	-0.06323699	-0.2841407	0.7150725	-1.738054	-0.4858645	0.8770818	0.04475383	-0.5706098	-1.282803	-0.1112314	-1.225914	0.5614998	-1.09735	1.982811	1.372996	-0.9982873	-0.6247633	0.2716897	-0.6686889	-0.02798703
GSM814238	0.694762178	2.232650085	0.852833688	1.35856734	1.32062413	1.197551682	1.139655278	2.863378336	3.555803003	0.302409564	-0.048688422	4.52965787	-1.26089992	-0.137686748	1.580849998	0.34470475	0.734316537	2.046083508	-1.101642436	1.054235156	-1.249776972	1.258040114	0.8409059	-0.377196	0.487013	2.729808	-0.5670509	0.9361355	1.555632	0.9974382	-0.4019845	0.4767319	2.213054	-0.3829535	1.178586	0.7352093	1.959413	1.395549	0.425584	0.7983687	1.249631	-0.5038492	1.21545	1.118578	1.563486	0.4151389	2.435964	0.3379198	0.3257032
GSM814240	0.792373793	-0.080264009	-0.430167191	-1.138629614	-1.692891595	-0.898397284	-1.304046251	0.441807213	1.10892321	-0.798331504	-0.670733869	0.311091299	0.245124778	0.832307457	-0.086174197	-0.145157352	0.717724549	-0.055770593	-0.505620393	0.747099773	-0.832969091	0.982271522	0.5247441	0.07031611	0.3047335	-0.07868542	1.070782	0.01185896	-0.8343361	0.7134614	-0.2849456	-0.09783644	-0.7312071	0.02225154	0.3847394	0.374603	0.5547091	-0.1235491	0.1436103	0.2945196	-0.3771424	-0.8326757	-0.6397354	0.1155861	0.3803379	0.3567793	1.370915	-0.3183548	0.4237368
GSM814241	0.457887673	1.045088202	-0.042266634	1.104905921	1.125058724	0.373028289	0.655157947	2.576788137	0.480700732	0.811254131	0.335685469	-0.020914109	-0.275646799	-0.919515719	-0.446727705	-0.45308572	0.865368782	-0.529765291	-0.009762236	1.37159176	0.672400758	-1.49782739	1.889434	-0.2266163	1.636799	-0.7683478	-0.3227662	1.371085	0.862158	-0.6578903	-0.8486702	1.746359	1.470693	0.6317702	-1.284565	-2.362157	0.9973482	-1.210045	0.7624953	-0.8228454	-1.113091	-0.545703	1.059328	-1.164177	1.452077	-0.6088701	-2.261937	-0.3187686	-1.219657
GSM814245	-0.424042323	-0.757021049	1.51669578	-0.976996023	-0.326288725	-0.826205956	0.289611887	-0.252008135	0.653160775	-1.113279119	-0.659336414	-0.08058294	-1.488288429	2.173925201	1.314075821	2.001636627	-0.642247747	2.158115154	0.6496007	0.582681648	-0.13348913	0.186240171	-0.9455412	-0.1765467	-0.8084454	1.319026	2.652716	-0.09773492	-1.138218	1.51729	0.9655373	0.1614478	0.660827	0.9872518	3.178184	1.380325	0.7860623	1.974719	-0.9325992	1.096281	2.361918	-0.05469854	-0.1651385	0.5494247	-0.3538867	1.316364	0.03718629	0.5857388	1.290058
GSM814246	0.784401184	-0.114503025	0.363261425	1.757944549	-0.33534399	0.133156264	-1.093680573	-0.548336773	0.585054544	0.181887006	1.240997108	1.036719313	-0.074673787	1.201759074	0.201013146	0.424111891	2.096764848	0.41518994	0.473423488	1.538723242	-0.83230337	0.079529942	-0.838088	-0.06460705	-0.5119542	-0.4333914	2.082134	-0.1558998	-1.359837	0.6455926	0.5967033	0.7405541	-0.632116	1.071912	1.18464	0.3679365	1.18422	0.7495818	-0.621113	-1.164622	0.9389857	-0.9360885	0.2578755	0.01800766	0.4931462	1.427853	-0.8574105	0.08217422	1.352419
GSM814247	-0.29895368	-0.213175067	1.116079164	0.090071836	-1.051529205	0.354494134	-0.531959062	0.028867367	-0.641852807	-0.704211218	-0.566532273	0.167495558	0.351361042	-0.741276551	-0.834860606	-0.061006683	1.27208344	-1.032496669	-0.337371067	-0.91228833	-0.250724155	0.455378684	2.035807	-0.8902417	-0.9487686	-1.220558	-0.9245802	0.1215828	0.6721757	-0.4956359	-0.7806597	0.04710131	-0.5488352	0.7420458	0.7973202	-0.5997636	-0.299699	-1.024556	1.48378	-0.1082631	-0.5540688	-0.1379669	-0.4411131	-0.112567	0.4910144	-0.8194465	-0.4631874	-0.3491679	-0.02913298
GSM814248	4.674489848	1.692447515	0.2916238	-1.021102274	-0.805398446	3.436018108	-1.225377603	-0.502827251	0.617853224	2.94739399	-0.839539928	-1.447707783	-1.151482877	0.866772733	0.852752811	1.164440302	-1.243900255	0.211940464	0.03567575	0.115141318	-1.721230931	0.947417826	-0.8391641	2.705211	0.1206482	1.044263	0.6992623	0.2255619	1.132596	2.336261	-0.1276848	2.477067	1.131346	-1.610603	0.2520676	-1.147987	-1.452206	0.179418	0.1775417	1.356066	-0.2215819	4.114061	1.461627	0.9735357	0.6139469	-0.03984151	-0.5977251	-0.4026498	1.683985
GSM814249	-0.9548863	-0.8320961	0.1745379	0.69256829	-0.55070143	0.16472973	0.34692278	-0.46172232	-0.93399969	0.48097842	0.14805459	-0.2385756	0.47690601	-0.61319777	-0.70947145	-0.27421991	-0.59650243	-0.5929996	-0.03120124	0.22435278	-0.63197761	-0.29260515	-0.4863175	-0.2973703	-1.410441	-0.2465715	-1.078643	-0.3875327	-0.297506	-0.8568886	0.1641322	-0.1484772	-1.601767	0.08606399	0.6944641	-0.08966553	-0.4763251	-1.506866	-0.7296491	-1.008533	-0.2836861	-0.6661327	-0.568778	0.987263	-1.506985	-1.06277	-0.7731293	0.5008482	-1.397737
GSM814250	-0.06804461	-0.617446566	-0.660481222	-0.251730592	-0.774166148	-0.372848755	0.308376257	-0.125921235	-0.850206424	-0.751264815	-0.922980285	-0.001224426	0.322499433	-0.159192907	-0.850991124	-1.49368919	1.294672322	-0.498740794	-0.786745706	0.05871471	0.524465461	-0.70923378	-0.7772401	0.04610913	-0.3611615	-0.6901018	-1.07629	0.9117036	0.6273968	-1.510875	-1.345584	-0.5805561	-0.5963508	0.873975	-0.9872338	-0.5767792	0.320847	-1.182736	-0.4024296	-0.2218785	-0.7518196	-0.6927709	0.3103357	-1.051833	0.3351526	-1.297845	-0.2913928	0.01670445	-0.01652589
GSM814251	1.860534105	0.63975179	0.322462124	1.895980672	3.067024789	1.007077073	-0.185418117	1.363720581	2.171223013	2.928571388	1.543778472	1.639502052	0.278705485	-0.226966677	0.329583183	2.871732356	-1.284461614	0.576545227	1.923613935	1.747252317	-1.021642344	0.837198507	-0.12339	-0.5896459	0.5329562	1.451679	-0.4976502	4.100153	1.749043	0.1690657	1.290259	-0.4710776	1.372973	-0.6056029	-1.058931	1.681562	0.2200135	0.7562952	-0.4232787	0.9832624	0.6639937	-1.059188	0.8585591	1.89749	1.681062	1.469177	1.15215	0.5319356	1.282665
GSM814252	-1.05714106	-1.0850255	0.63132954	0.73046435	-0.69021085	-0.33020231	1.41365188	0.25515955	-1.47990757	-0.41345162	-0.79874352	-0.20830046	0.46961569	0.25208013	0.30587478	0.34652268	-0.5680528	0.08089168	-1.18943282	0.42273574	0.24768213	-0.02853198	-1.190201	-0.1529949	-0.7355739	0.1937738	0.5733929	-1.586773	-1.297388	0.4303236	0.1093279	-0.5224475	-1.199	0.4682654	0.6524391	-0.7516915	-0.1237523	0.0518343	-0.6285944	0.2836123	-0.6484437	-0.6007112	0.6912001	1.243491	-1.448193	-0.1840594	0.1767022	-0.7293434	-1.017254
GSM814253	-0.676329245	-1.289227486	1.994037889	0.743106866	0.368272808	-0.938526076	1.30717822	-0.251930331	-1.378054454	-0.40818659	-0.13380175	0.50252479	-0.249375657	0.950152344	-0.843651635	-0.461826763	0.359211433	0.294700057	0.073494694	0.510122447	0.139034147	-0.154243605	-0.5737321	-0.1638913	-0.1144439	-1.285682	0.4341222	-0.6890054	0.4842382	-0.2961504	-0.5393964	-0.1012711	-0.6835368	1.004645	-0.2662475	-1.504977	-0.9480834	0.01701906	-0.4312815	-1.572078	-0.6164971	0.006397995	2.192857	-0.7749053	1.158668	-0.506847	-1.325448	0.8669071	-1.067139
GSM814254	1.186731059	-0.352243826	1.196315802	0.80328785	-0.997506466	-1.435106564	-0.100278726	-0.614954458	-0.89522678	1.315665829	1.459374345	0.374385666	-0.01653385	0.308736441	-0.342337385	0.452654183	0.619533321	-0.74685397	0.887778595	0.935772228	-0.782671745	-0.813246751	-0.502749	-0.4405291	0.4151992	-1.631418	0.9294461	-0.5976273	1.4132	-0.06079731	-0.001675648	-0.3441842	0.5436227	-0.1206245	-1.454736	0.07056133	-0.4566503	0.003258421	-0.0251034	0.4645531	-0.4961869	-0.02049157	0.1418251	-0.26755	2.146292	0.5094431	-1.208319	-0.2237584	0.06373221
GSM814255	0.363120183	0.621198881	-1.49450276	0.930918947	-1.060061143	0.510126518	0.302126687	-1.732721968	-0.486696522	0.34296152	0.41006448	-2.071520482	-1.920410586	1.376900355	2.053836093	1.976503981	-0.543794511	0.478494568	-1.004826223	0.706736173	-0.650942575	1.769270754	-0.5048169	-0.117126	-2.749068	1.369613	0.722396	-0.8570463	-1.499087	1.92444	0.4499636	0.1651261	-0.5381307	-1.769546	2.375875	1.516203	-0.2356156	0.9513507	-1.96915	-0.01639454	0.4606104	-1.525725	-0.7867782	1.947143	-0.760505	0.4675066	2.275339	0.4073631	0.4532926
GSM814256	-0.755258293	-0.489649878	-0.249867919	0.048675208	-0.283959331	-0.787934778	1.139655278	-1.250727592	-0.506963109	0.172109088	1.097163866	-0.825241887	1.813428403	-0.22246543	-0.810314513	-0.317721605	-1.154956878	-0.954970588	0.122995791	0.38561666	-0.172133366	-0.390219556	0.08068585	-0.00590958	0.06558544	-0.9273064	-0.8244574	-0.2981444	0.211537	-0.4627836	-1.10323	-0.1757719	-1.163204	-0.1059057	0.1363365	-0.1441955	0.3835006	-0.9858977	0.3835613	-0.8997648	-1.480716	0.2578418	0.3409758	0.3000804	-1.400479	-0.6887245	-0.1545738	-0.5773215	-1.25169
GSM814260	0.146854528	0.235385032	-1.112113174	0.608524547	-0.127780681	-0.174677457	0.334184851	1.216894886	0.376429611	1.280304709	1.409016352	-0.663316973	0.006463708	1.116747479	1.039844453	0.920689462	0.156004897	1.206441654	0.036715609	-0.078403149	0.454483461	-0.73215527	1.791099	0.1582203	-0.1721541	0.6126531	1.362766	0.2048588	1.504035	1.079563	1.702513	0.4372681	0.2394107	-0.05305056	0.4160253	0.106768	-0.839947	1.362989	0.5275103	0.3589725	0.8709134	-0.4850436	0.5970407	-0.5688233	1.104101	1.285586	-0.8742548	0.364841	-0.6332211
GSM814261	0.093756647	-1.26202609	-0.802407374	1.195052391	0.180111187	-0.035981878	1.36726061	0.061070538	-0.403416261	0.011076765	0.205886532	-0.265729118	0.84777116	-0.161400739	0.134549671	-1.376583423	0.461461805	-0.358727892	-0.602027181	-1.286788614	0.617474785	-0.122974767	-0.7644373	0.09303187	0.5012988	-1.206734	-0.5276946	-0.2856639	0.697924	-1.014079	-0.8075492	-0.8340974	-0.1970732	-0.1585208	-0.4983226	-0.7810223	0.07267722	-0.4407176	0.2696858	-0.6602876	-0.8776278	-0.1950087	0.9155309	-1.020205	-0.03179229	-0.6370337	-0.5774505	-0.6917149	-0.9678879
GSM814263	-0.767164358	-1.0618689	1.933453687	1.29966158	0.460163799	-0.296176229	-1.547016171	-1.183920086	0.245546209	-0.627116819	-1.466420589	1.661640218	-1.568525067	-1.776454657	-0.379385547	-1.029863884	-0.145521099	-0.62968409	-0.215477751	-1.286788614	0.057259688	0.918893267	-1.143306	-0.01387759	-2.705211	-0.5169796	-0.6320703	0.1113352	-1.748621	-1.582498	2.11021	-0.7594373	-0.5097426	-1.284926	1.906818	0.3682852	2.296729	-1.405798	-1.861828	-1.410293	-0.6990719	-1.433897	-0.3410331	-0.00200176	-1.377062	-1.50695	1.311665	0.7102831	0.5930765
GSM814264	3.017430681	1.479171413	-1.058351764	-0.031886408	1.325381254	-0.090870345	0.521656313	-0.434151955	0.279070159	0.161100382	-0.03949839	1.38289623	-0.140093075	1.186117523	-0.040234191	1.979701856	0.548386693	0.124796926	0.146931026	-0.483739561	-0.132104722	-0.365390178	1.418886	-0.1976703	2.122365	1.00326	1.324169	1.488205	1.876373	0.9901776	0.1413644	-0.3177605	1.862073	0.05677791	-2.204027	-0.1971614	-0.6167669	2.422272	1.503749	0.8939571	0.5862441	0.2701599	0.4541946	0.2395033	1.240296	1.183992	-2.39113	0.5160337	0.01210109
GSM814265	0.110598138	-0.126494682	1.327257557	-0.861941339	-0.475608367	-0.850722623	-1.803988418	-1.733494021	-0.18374798	0.56954125	-0.445510698	-0.86984689	0.562833992	1.485798705	1.319469219	0.437019591	0.749267611	0.175559954	0.276094871	-0.478656082	0.393917413	2.066569944	0.1478883	0.7148352	-0.2838179	1.317537	0.1260225	0.3640053	-0.151418	1.823196	0.3739154	0.3681706	0.1759608	0.9242483	-0.2881592	2.300908	-0.9383483	0.1722368	-0.230901	0.7506339	0.9723111	-0.02735493	-0.3543242	0.206239	1.164054	0.5332884	1.555662	0.7126578	0.4176095
GSM814266	0.307768143	0.006050303	-0.670234723	-1.136216762	-0.532526561	-0.226966281	0.483839853	0.754300383	-0.528801032	-0.793316702	-1.085602041	-0.279823372	0.746438229	-1.080483945	-0.558618209	-0.614371808	0.414675581	-0.684338792	0.300625123	-0.49116234	1.572184837	-0.116604733	0.6524997	-0.4322864	0.4838173	-0.5975756	-0.6465397	0.09048553	0.4286838	-1.5051	0.1538314	-0.1849841	-0.39021	0.3585291	-0.4029516	-0.4912956	0.2021386	-0.9450009	0.283584	-0.5522815	-0.7649617	-0.05135555	-0.1296344	-0.3601964	-0.4551753	-1.594639	-0.2942725	-0.03402021	-0.5197923
GSM814267	-0.808088693	-0.171884405	0.508763758	-1.252013377	0.25043855	-0.209449959	0.56261028	1.917254529	-1.009812187	-0.917592723	0.104444476	-0.065409908	-0.273285355	0.282637963	-0.054515652	-0.229631177	-0.277193932	1.176896241	-0.247355034	-0.548277592	1.95954788	-0.20437088	-0.5875566	0.7664524	-0.6330974	0.03727122	0.08613565	-0.2006579	0.7001721	0.9480935	0.3269593	-0.08909827	-0.5028528	0.4676686	-0.4354084	-0.3051151	0.5203963	0.4231142	0.0827451	0.09295883	-0.456156	0.7740167	0.01386209	-0.9597805	0.6551819	-0.06637425	-0.582826	0.490843	-0.9977878
GSM814269	0.517488104	-0.300176244	1.767062338	2.736915016	0.152422066	0.709912144	-2.092715452	-0.105694548	-0.096868377	2.8602889	2.478569861	0.561703038	-1.57368605	-1.13504035	-0.704583375	2.129634146	-1.451081238	-0.430646152	1.413396056	-0.052712243	-0.788241697	-0.070814858	1.468465	1.047339	0.04670481	2.519355	-0.5437238	1.057659	0.8085854	1.23526	0.1625625	-0.3155769	2.358922	-1.695239	-0.5350775	0.8722356	-1.679161	0.661147	1.273227	-0.5369532	-0.3069373	-1.176327	2.127201	-1.051833	1.734229	2.019677	0.6476672	-0.3744746	0.8716019
GSM814271	0.047122492	0.765195113	0.64611814	0.640629495	0.052672599	-0.376153819	0.204861994	-0.028607098	0.202683412	0.590109649	-0.387953162	-0.126207402	0.801208794	0.309844048	-0.802298829	0.265651705	0.089834045	-0.005901368	-0.03273978	-0.242839329	-0.115545385	-0.442581895	-0.1614824	-0.6499567	0.7707052	-0.8188766	0.1003501	0.4768158	0.4544151	-0.1190077	0.2159544	0.263608	-0.1329446	-0.09213347	0.002069993	-0.506054	-0.1377427	0.9918159	0.0704638	-0.1546422	-1.029205	-0.5560508	-1.231791	-0.3326942	-0.9402279	0.06698612	0.4299799	-0.2331334	-0.4402559
GSM814272	0.334936707	1.025079665	1.091929073	0.966026693	-0.485976238	1.275011323	0.118278135	-1.215504428	1.208256683	0.237794704	-0.610895685	-0.101934021	0.954374299	-0.758740505	-0.022518611	0.468376096	1.185971489	-0.070651054	-0.00699683	0.011993434	0.212893767	-0.024828629	0.4216095	-0.5261929	0.8949098	0.6482448	0.9942403	-0.3436784	0.7814186	0.7403949	-0.0471105	0.785141	0.1008397	-0.9641274	-0.8812697	-0.01292074	-0.9572019	1.046678	-0.7823634	-0.05780401	-0.290415	-0.9522607	0.547436	-0.2789165	0.8965114	0.6679201	-0.3243938	0.5846964	-0.3468328
GSM814273	-0.21370759	-0.311000345	-0.82592556	0.137849073	0.494038466	0.138956435	0.340434421	0.986045704	-0.505182898	-0.892559448	0.472300915	0.104910103	1.155806972	0.656941044	0.307325418	-0.899687465	0.726789548	-0.050776411	-0.023015516	-0.749146885	0.93420038	-0.464699812	-0.1520781	0.5955945	0.2923249	-0.7140683	0.5410087	0.04842984	1.1713	-0.1988048	-0.05524224	-0.6261926	0.3247054	0.05504506	-1.314716	-0.109177	-0.2672532	-0.5307228	-0.5561607	0.8828548	0.06890097	0.7040549	0.01683601	-0.7101315	-0.1305817	-0.1647167	-0.04836994	-0.39946	0.5448264
GSM814274	-0.698420016	0.296885623	-0.668659297	-0.540725036	1.415942479	-0.855476633	0.195545377	0.766515076	-0.453927369	-0.494749029	0.030762796	0.050832979	-0.070459346	0.70615233	0.005028016	0.603278166	-0.04540162	-0.040790315	0.806490883	-0.251778683	1.264938734	-0.602762807	-0.7595509	0.6529016	-0.2106062	-0.1649987	-0.3727857	-0.2399332	-0.1198223	0.6392934	0.8177051	-0.4585863	-0.8206582	1.518077	0.2666258	-0.5171023	0.4547191	-0.2519285	-0.9335574	0.2012043	0.1102473	2.01458	-1.707205	-1.106278	-1.701544	1.289089	0.5158396	0.6987795	0.4976621
GSM814275	-0.718775408	-0.24619838	-0.516781743	-0.267066091	0.500498547	0.116793532	-0.266302398	-0.759754662	-0.450362859	1.255255431	-1.340514135	-1.026876151	-0.739182329	0.535702416	0.868714455	0.125905036	-2.147799876	0.371677152	0.826344588	-0.007641625	0.550979092	0.56330359	-0.238008	0.5593216	-0.2865484	-0.2242834	0.5798589	-0.2590697	0.4640845	0.8048241	1.183612	-0.0384115	0.3808703	-0.9008055	1.044753	0.1387774	-0.3277318	1.129609	0.0535197	2.183489	1.466267	0.03681427	0.2947921	0.2029142	1.393902	1.050506	0.7702335	1.30711	1.237602
GSM814276	-0.936275998	-0.965665133	0.243660068	-1.553696198	-0.613243242	-0.125771502	0.884150985	0.303977031	-0.795633262	0.526134915	1.97707367	-0.510297	1.87627091	-0.794783303	-1.239136793	-0.415466853	1.638843078	-1.288266152	0.86394111	-0.337246527	0.708912772	-0.351805739	-0.7718794	-0.3717525	1.880395	-0.8978749	-1.261759	-0.6882407	-0.4361278	-1.038196	-0.05865432	-0.5847487	-1.029561	1.470316	0.8220022	-0.6528395	0.8259575	-1.313152	-0.4516072	-0.4468005	-0.824606	-0.2389701	-0.08312548	-0.7344427	-2.370792	-1.349608	0.3805611	0.1012816	-0.6337239
GSM814278	-1.027256714	-0.739785917	-0.776622306	-1.621750649	4.170729004	-0.427212845	-1.115784051	-1.335092817	1.704224816	0.192435986	-0.520019681	-2.183490087	-0.847757096	0.866772733	1.62861154	1.368809355	-0.377470933	3.57759592	0.372641916	-0.871666781	0.603532847	0.066812566	-0.4066191	0.1423148	-0.9458008	0.7459987	2.15416	-0.9487769	-1.432736	2.032361	1.511253	0.05899781	1.264021	-1.400652	-1.229057	-1.154203	-1.323728	1.33424	0.3534048	2.919928	1.225205	0.2764488	0.3852865	-1.020205	-0.8392966	2.248025	0.4834435	4.901726	3.117696
GSM814280	0.885756431	0.479648581	-0.624810487	-1.514948041	1.596430075	-0.264329947	0.760331977	0.706093165	2.272132512	-0.112099404	-0.822274572	0.480936038	-0.98060235	0.966689137	0.711915014	0.224619066	0.49634527	3.00036469	0.002118253	1.397989183	-0.825987898	0.82209061	0.8842245	0.972167	-0.7752919	1.373482	0.4686281	-0.6241957	-0.3779195	0.6792343	-0.4622099	-0.5940759	0.8798586	0.402828	3.03693	0.1227788	0.8440319	0.4827732	1.234566	0.4118931	0.212841	0.9555155	1.534116	0.6026194	-0.3064891	1.045647	-1.638042	-0.7393501	1.333056
GSM814281	-0.299798181	-0.657440598	-0.019637806	0.004888662	-1.617729897	0.333645915	0.803613141	-1.685892076	-0.981187181	-0.465258152	-1.049259699	-0.361140284	-0.978855955	-0.626282474	-0.291584687	-0.654560113	-0.23772335	-0.935908081	-2.470341168	-2.673542121	-0.428004441	0.343339355	-1.010393	-0.5347574	-3.595468	-0.5330907	-1.381428	-0.5464452	-2.644506	-0.6233291	-0.6327401	-0.1795213	-1.948626	0.06765341	0.5171023	-0.6544216	0.9177131	-1.214812	-0.8409856	-1.420677	-0.6010096	-1.990889	-1.296141	0.6532037	-2.256693	-1.040792	0.03641386	-0.5089112	0.6695192
GSM814282	0.074225265	1.068674715	1.244458383	-0.535571536	0.308557821	0.92794495	-1.484841457	-2.415149836	0.75582834	0.340750177	-0.674242619	0.892079605	0.211071961	-0.716152615	-0.739528441	-1.184906862	0.024936029	0.197961746	-0.96759946	-0.529475612	-1.801165331	-0.073753417	-0.3524751	-0.7536136	-1.173819	0.5005066	-1.193335	1.249569	1.020445	0.4059368	-1.456185	-0.00123302	0.5157484	-1.359193	0.04964536	0.4029941	0.1192926	-0.1647543	-0.2496893	0.02132477	-0.4451367	-0.4703961	-2.325769	1.209628	-1.593022	-0.8126184	0.6443644	-0.294603	-0.5750935
GSM814284	1.23310097	-0.17357414	-1.06249531	-1.50461271	0.69109235	-2.11404623	1.65457058	-0.91485578	1.27653548	2.0002918	0.2922958	-0.37868563	-0.49742615	0.30468147	0.59321209	1.79586906	-0.58670761	0.80625944	1.56247595	-0.82873426	-0.9605572	-1.85196323	-0.8587447	0.5160035	0.2588229	0.3815261	0.4404431	-1.292321	-0.488193	0.6619637	1.996692	-0.1042318	1.525283	0.1864279	-0.09372006	1.704659	-1.002664	2.485906	1.31008	1.466972	2.946172	-0.3968104	0.6148368	-1.398002	1.120137	1.670317	-0.4116722	2.624094	0.6676332
GSM814285	1.391652571	0.619185459	-0.010618014	-0.104375809	1.205977015	1.89869435	0.531258692	1.467002098	2.003148908	-0.520917072	-0.920506823	1.492477857	-0.640004263	-0.829370571	-1.269895218	-1.428254102	2.236407945	-0.271172615	-0.175335409	-0.467454833	-0.096991081	-0.999952067	1.917854	0.7424497	1.781766	-0.6658683	-1.35596	2.472417	-0.2953646	-1.313588	-1.415715	-0.2072439	1.524656	0.0854742	-1.27611	-1.838182	1.51442	-0.65653	2.240798	-0.6882011	-0.327167	-0.6877554	0.198736	-1.286702	1.104101	-0.7561133	-0.5128999	-1.314817	-1.300488
GSM814286	-0.390322673	-0.601904065	0.386369345	0.756990427	-0.158408151	1.067594443	-2.30244893	-1.065158611	-1.160235808	-1.034991757	1.20727017	0.094941694	0.416765288	-1.416406724	-0.420496562	-0.721760874	0.160299136	-0.935249071	-0.580337426	-0.747906314	-0.282794671	-0.687040253	-0.9947853	-0.1600917	0.5641953	-0.3370275	-0.9467552	-0.04820654	0.7850055	-0.8828982	-0.6925584	-0.02826494	-1.143161	0.3748224	-0.3156977	-0.3043553	1.669027	-1.281313	-2.064922	0.2867029	0.1884836	-0.2181646	-0.5178082	0.6370601	-1.716936	-1.112428	1.15727	1.280835	0.7998031
GSM814287	1.362246025	0.692004405	0.367531555	-0.849260605	0.827393172	1.016402553	0.127455786	2.244892203	1.148814601	0.39003112	-0.402933181	1.989262929	-1.321537986	-0.321055678	-0.099840181	-0.175431625	1.827793532	0.012844678	-0.303782403	-0.409191876	-0.023869638	0.455378684	2.954236	1.825839	1.147961	0.4687759	-0.2462666	2.215736	0.430661	0.06171668	-0.9195835	0.4686653	1.652477	0.1298252	-0.1888133	-0.8344243	1.25625	-0.5256837	2.498054	1.845621	-0.2651109	-0.1764249	-0.03126826	-0.7143702	0.95396	0.3673599	-1.106847	0.1619706	0.119025
GSM814288	0.0058692	-1.004921526	0.512224729	1.632310371	-0.417429042	-0.257367806	0.161308769	0.522736902	-1.307167236	0.174250599	0.449801062	0.123645551	1.63933847	-0.62465029	-0.48144335	0.158028178	0.139057497	-0.907170268	0.174235184	-0.416831309	1.485818659	-0.067172853	-0.5881901	-0.309981	0.08691368	-0.426549	-0.08775807	-1.130276	1.244049	-0.3402354	0.4182738	-0.165044	-0.4513154	-0.05369951	-0.0683269	0.8873427	-0.8792459	-0.6188913	-0.04058404	-0.7797815	-0.05901173	0.4627224	-0.7068856	0.08186237	-0.7549049	0.1955746	0.1755588	1.49733	-1.661616
GSM814289	0.90399248	0.157802401	-0.153443807	-0.01424103	-0.338488239	-2.638738917	0.273483963	0.550722421	-0.952902717	-0.471559024	0.991156025	0.329445309	-0.660998414	2.432015279	0.019069341	0.586632162	0.398583071	1.511523437	1.290705139	0.325790745	-0.189087208	-1.421107882	-0.4676404	-0.8690642	-1.653781	0.8561598	1.122206	0.9741412	1.697901	0.4211801	0.7296468	-0.100565	0.8680468	0.333055	-2.648471	1.759561	-1.594152	1.768379	2.101742	-0.4351136	1.81215	1.239925	0.7582215	-0.4565694	0.8904042	1.801864	-2.803847	0.1177713	-0.6395439
GSM814290	0.828459772	-0.779959197	-1.913783304	-1.083000941	-0.392249315	-0.079233334	-0.815951453	-2.039575062	0.48620894	0.417112797	-0.272908413	0.482628171	-0.139356234	0.784227419	0.291142533	1.251189976	-1.386260003	-0.733736161	-0.988449107	1.276438742	-0.455627873	0.123270884	-0.1945323	-0.6201183	-1.791976	1.208403	0.3822341	0.2423244	0.3851874	-0.1571981	-0.5831366	0.08564213	-0.5709883	0.5462085	2.587094	0.5171542	1.124243	-0.8862685	0.1861654	-0.6761159	1.042508	-1.310469	0.5315096	2.82195	0.5346053	0.07366046	1.162514	-0.3911618	-1.186478
GSM814291	0.19386186	-0.151071397	0.588929474	-0.446556397	-0.146272981	-0.591475363	-0.892987737	-0.819643916	1.612285693	0.653073276	-1.347552384	-1.327210685	1.617850664	1.474677753	1.549899058	1.427000233	-0.484436656	0.45321287	0.662407713	-0.282772315	-0.219360456	0.174205822	-0.3058564	0.5781508	2.876093	0.7108034	0.7553979	-0.5180467	-1.184798	0.5690852	-0.6584685	0.01318093	-0.3476674	-0.4218572	0.4160253	0.1323459	-1.409877	1.341107	0.2616577	1.114161	0.3488014	-0.5956323	-1.475419	-0.02818025	-0.7095825	1.508984	0.3830035	-0.5070678	1.19649
GSM814292	-0.2578708	-0.26730225	-0.0284066	-0.03205548	-0.63492269	-0.72952629	-1.81178815	-0.73797818	1.14607551	-2.13940482	1.2594386	2.21359116	0.90451186	-2.58254863	0.35995748	0.84782934	-1.86262602	-1.14847216	0.71739288	-2.4425098	-0.88619725	1.1173689	-0.495117	0.1750698	-0.2756499	0.7795222	0.07407097	-0.1874276	-0.3858228	0.1448266	-0.373606	0.8152391	-1.043837	-2.097135	-0.2386658	0.5173108	0.7100811	-0.1283701	-1.507816	-0.689453	-0.1788468	0.5737609	0.1259936	-0.7479101	-0.8096152	0.05714795	0.8870881	0.9861392	0.03695612
GSM814293	2.613816256	0.597572968	-0.936853492	1.980724083	1.340810807	-0.524090313	-1.412377362	-1.183279701	0.059112278	-0.233737816	-0.958417809	0.43821668	-1.69787783	-0.29477506	1.909309599	-0.154558459	1.419126877	2.097613301	0.498275334	0.479956727	0.12226085	1.205121578	-0.1310847	0.09213715	0.07608534	1.287184	1.738759	0.1979393	-1.761721	1.76732	1.750842	-0.3212105	1.276987	-1.904144	-0.00019037	3.145339	1.095267	2.223881	-0.4611204	0.7270842	0.0984773	0.5976539	0.04360462	0.1550113	-0.7100065	1.637047	1.245062	0.9509716	1.052543
GSM814295	-0.39673355	0.59325336	0.63282776	-0.40337689	0.60027804	0.29611258	0.95477524	-0.19565007	0.69312688	0.52797237	-1.52281636	-0.36730494	1.30566402	1.14498127	1.89507251	1.28374147	-1.34806305	1.8093856	1.7299305	-0.61152089	-0.46473042	0.47099979	-0.02789677	1.623396	-0.6113624	0.7168321	-0.5319941	1.566428	-0.3237341	0.4993478	-0.2514107	-0.3720776	0.03665632	1.91038	0.3389694	-0.6059715	0.1732202	0.7562952	0.8898251	0.7965745	0.08025412	3.595115	0.09251165	0.3536191	1.042282	0.2471105	-1.351434	-0.4244344	1.21919
GSM814296	-0.140731036	-0.188683138	-0.349416251	0.345966695	0.726592763	-0.085611638	-0.208913214	0.294843666	-0.633872235	0.558806053	0.882488493	0.355378204	0.638691374	0.047711455	-0.580867695	-0.757099768	1.964241874	-0.44924928	-1.134757922	-0.948773013	2.094281073	-0.132463137	0.05275034	-0.4449112	0.65492	-1.53284	-1.135771	-0.7388735	0.3041164	-0.8811343	-1.067263	-0.9065893	0.5284459	0.3554218	0.08270556	0.7312702	-0.2044948	-1.119655	-0.1989779	0.05091386	-0.1339575	1.111605	1.30569	-0.1781918	-0.04015835	-1.228168	1.445732	-0.78354	-0.7610544
GSM814297	0.281259648	-0.441540613	1.243577604	0.106653779	-0.965673629	1.367677612	0.311664475	-0.435154327	-0.043116154	0.053327963	-0.950802914	-1.495183047	-0.241663308	-0.681395974	-0.932621247	-0.591236545	-1.404236438	-1.548750788	-1.708475363	0.758244266	-0.32681425	-0.239776684	-0.5812337	-0.077199	-2.937944	-0.2387967	0.5738135	-1.060949	-2.78801	-0.2981943	-1.086349	0.9650756	-0.981204	0.08243998	2.761322	0.1600879	0.9422055	-1.451909	-0.4685441	-0.5137128	-0.4432199	-0.8912169	-0.90291	2.328238	-1.733388	-1.354959	-1.451952	0.1508369	-0.5495987
GSM814298	0.174500887	1.193874951	-0.801257275	-0.910621935	2.260484248	0.492693585	2.192534718	0.026057244	0.381184719	-0.232285895	0.069892438	0.001755375	0.531107309	1.054813681	-0.137898894	-0.639056848	-0.810947602	0.256986782	0.891100769	0.46900056	-0.477151888	-0.886367037	0.9578044	-0.3826137	1.55785	-0.3608923	1.315334	2.537037	0.3465966	-0.2758139	0.09803536	-0.5260395	1.823533	0.4296053	-0.3085288	-0.2733332	-0.1480958	1.490483	1.407277	-1.00167	0.3032161	0.6754357	2.743131	0.7907379	1.218249	-0.2133744	-1.298028	1.709487	-1.138652
GSM814299	-0.012954657	-0.409979712	0.308969553	-1.055316106	-0.382331849	-0.695091635	0.109354931	-1.927093748	-0.472806953	1.788458232	-0.545732032	-1.410863706	1.748716611	1.035913348	1.637560969	1.382364055	-1.16918842	1.405944642	0.529289843	-0.476221323	-0.34150081	-0.888297468	-0.3074869	-0.1945117	1.853451	0.01243805	0.415197	-0.4764142	-1.080073	0.9811256	3.900494	0.8613189	-0.572619	-1.132791	1.406095	1.219814	-0.4532631	1.878285	-0.527363	0.8092147	0.8754846	-0.382769	-1.543339	0.621363	2.315361	0.2836515	0.2359047	1.934927	0.4951314
GSM814300	-0.81946735	-0.4530034	1.76179263	-1.18509745	3.04134318	-0.27785982	0.27348396	-0.27251751	0.33251198	0.45294092	-1.08332778	-0.39472678	-0.65583374	1.14498127	0.4170038	0.67319619	-0.45308515	0.38672095	0.6049929	0.31115665	-0.81538963	1.02016605	-0.3123815	1.114426	0.2941741	0.1911632	1.352107	0.532937	-0.543318	0.3800551	2.009504	-0.09586584	-0.2253303	0.3959644	1.571574	-0.1771251	-0.07613794	0.329013	1.453179	0.826153	1.295865	2.04345	-0.81878	0.1318347	0.6195016	1.018883	1.362465	1.50507	-0.1999594
GSM814301	-0.384798362	-0.151071397	0.617885245	0.699312676	1.754303103	-0.627917354	1.060115642	1.113531576	0.044428711	1.264529978	0.96473955	-0.556663062	-0.629731173	-1.964056511	-0.977561305	-0.906752906	-0.588634277	0.342754453	0.408468971	0.516191241	0.540874676	-1.234899513	-0.6365811	0.5178611	0.3972829	-0.4985671	-0.07556496	1.099037	1.75638	-0.8379158	-0.1624816	0.1951149	1.459732	-0.4733154	-0.1966695	-0.829111	0.05369855	-0.6609389	1.177162	-0.5344302	-0.4652917	-0.8950731	0.9662839	-1.773551	0.3061659	-0.4976717	-1.639607	0.3427774	-1.727725
GSM814302	1.636466251	0.801984128	-0.377797072	-0.429428123	-0.66062574	0.647530076	-0.442785733	0.628762598	-0.043923169	-0.201827555	0.66260306	0.215532605	-0.357488887	1.972782497	0.931301306	0.877475859	1.067796418	0.676532082	0.364280519	0.610327523	0.129161047	-0.595989989	0.1540059	-0.5418777	-0.6228219	-0.2786879	0.4144711	-0.7827165	0.8871453	0.7327826	1.099356	0.4528161	-0.1823994	1.005431	0.03780959	1.504205	0.7301057	0.3731966	-0.9657403	0.06159457	0.174423	-0.8007051	-0.1985493	0.8297535	0.3813723	0.6156831	-0.8133421	-0.2079035	-1.626514
GSM814303	-0.123418221	0.741379378	-0.825137547	-0.906485555	-1.61E-05	1.212637634	0.35358142	-0.208126108	0.441853009	-0.483146753	0.032103914	-0.674772481	-0.676768042	1.534995627	1.170754289	0.909879529	-0.949643989	2.995903613	-1.797392032	-0.149283284	-0.512369267	0.978193906	1.495472	1.166774	-0.3467308	1.380403	0.5643509	1.163065	-0.4181571	1.432545	-0.8791599	0.441075	0.6071972	-1.061468	0.2383569	1.413866	-0.569094	1.153025	0.4038184	-0.7348344	0.6021618	2.501794	0.4000951	0.8259586	-0.006472643	0.5909253	-0.6486811	-0.7280785	-0.5850896
GSM814304	-0.277453951	-0.729120815	-1.42772817	0.503987753	-1.386921452	-0.290602287	0.133517459	-2.103258448	-1.114751523	-0.652563266	0.54343102	0.179477938	0.38935861	-0.357601207	-0.687827534	0.379582973	-0.417061834	-0.751257198	-0.703886867	-1.661752927	0.549714681	-1.219180158	-0.2034139	0.5442638	-1.059855	0.8744408	-1.426584	0.2866668	0.5316272	-0.725607	0.7443595	0.07785568	-1.38601	0.7606774	-1.343765	-0.9459217	-0.1293528	-0.9109799	0.8843575	-0.5098531	-1.646871	0.403913	-2.882843	0.2125972	-0.646749	-1.496097	-0.1468093	1.045925	-0.4308762
GSM814305	-0.523070068	-0.928474431	0.242522637	-0.894367341	-0.553815655	-1.96051744	1.36726061	0.282905175	-2.100660988	-0.353825379	-0.606732086	-0.928735768	0.640295628	0.360208425	-0.667123651	-0.972222371	0.930431445	-0.483287528	0.491150721	-0.735567633	1.413847176	-2.249807841	-0.02152152	0.3153003	0.7885093	-0.593276	0.1351352	0.3384262	1.071097	-1.057643	0.01686302	0.4616349	-0.5959769	2.34785	-1.053826	-0.5138749	-1.104703	-0.5191899	0.5142563	0.040517	-0.0664598	1.193972	-0.1784737	-0.8986596	0.1602369	-1.164724	-1.418499	0.9996852	-1.276433
GSM814306	-0.050801902	-0.323810836	-0.009744936	0.063271923	0.560801204	-0.007856268	1.233843138	-0.564375522	-0.629568489	-0.30932792	-0.551834841	-1.723965042	1.046802888	-0.080210686	-0.889702292	-0.758615854	0.564109543	0.085866581	0.862894167	0.106815816	0.004537294	-0.660953147	-0.1641182	0.1876617	0.1112435	-0.8146025	-0.03461726	-0.6866834	0.5890622	-0.3654898	-0.3731316	-0.7487765	-0.8684934	0.8438208	-0.06020971	-0.6169746	-0.2227109	-0.3066236	0.5366987	-1.069938	-0.5544825	0.06585788	0.01439726	0.3196197	-0.6210065	-0.1758413	-0.04604505	0.280778	-1.855618
GSM814307	-0.510119971	-0.804812415	-2.008451544	-0.789414166	2.020967993	0.732697079	-1.895784492	-0.939549805	1.233879062	0.615934352	-0.518667591	-1.21208903	-0.438060181	1.275400345	1.800575833	1.841029168	-0.135323372	0.054327127	1.092608665	-0.954498673	0.006686781	1.652269838	-0.6279017	-0.2465304	0.07166237	0.5861353	1.918474	-0.2021725	1.043012	1.140399	1.28047	-0.7152514	0.5177581	-1.576849	-0.8522178	0.9150455	-2.082762	0.8199419	0.190812	1.418549	1.968281	0.2938353	-1.347389	1.752863	0.3184029	1.477445	1.177752	2.374593	1.36628
GSM814308	1.23700099	1.88251216	-0.61015944	0.07931608	0.91925413	0.50106796	0.02545645	1.14332344	0.19301759	0.55880605	-0.5247711	2.2166285	-0.77049376	-0.71256586	-0.01076315	-0.17696146	1.23319228	-0.50878474	-0.05438562	0.83551558	0.32214573	-0.98975429	0.8552458	0.04420225	0.1434469	-0.3870901	-1.436229	0.4122826	0.3522091	-0.7409417	-0.5248597	2.727832	0.168069	0.4445014	0.3048604	-0.7794666	0.5129815	-1.299129	-0.6988934	-0.2653131	-0.3133987	-0.3817427	0.1397793	0.4457244	0.7915431	-0.5304547	-0.04481787	-0.307323	-1.297385
GSM814309	-0.41604275	-1.33643842	-2.99688863	1.01252736	-0.0920615	-0.60665628	1.00688371	-0.90078368	-0.39203207	-0.98923005	-1.17235624	-1.36007679	-0.03699516	-0.4942362	1.54707418	1.02734902	-1.84568258	0.20345727	1.2942129	-0.45488922	-0.1580856	0.10063767	-0.7952201	0.1034727	-0.8881187	0.2047377	-0.4984691	-0.5851154	-0.13619	0.4913684	-0.05597868	-0.60121	-0.4544124	-2.362215	0.3599304	-0.04515904	-1.6519	0.2898791	1.43006	1.850592	1.632108	2.184084	1.511005	1.046803	1.60262	0.1670588	-0.2272447	-0.608456	-0.6588947
GSM814312	1.145523067	0.081536678	-1.41839471	-0.621834332	0.567801769	1.002676172	-0.05321807	1.76702442	0.793593394	-0.605402013	0.051040943	0.129449912	-0.858026495	-0.643485985	-0.210293809	-0.728368396	1.361201754	-0.534979522	0.234483408	0.388709061	1.002328057	-0.281730274	3.585873	0.510607	1.063963	-0.3173225	-1.663924	1.69151	0.1794882	-0.1653042	-0.2057568	-0.2537708	1.013248	0.6514926	1.362315	-0.3019314	0.4773799	-0.1991077	2.246117	-0.4455592	-0.3679021	-0.2389701	-0.9622189	-0.07153705	0.9959187	-0.2611676	0.2245305	-0.1643093	-0.3857365
GSM814313	1.248279344	1.081284911	-0.677517955	-0.874280783	2.95378465	1.751979375	0.251476392	1.376729771	0.562480877	-0.267779405	-0.01861881	-0.493169397	-0.996830422	-0.632226483	-0.219646221	-0.416623341	1.082789446	0.327820681	-0.625942582	-0.382428076	-0.501230659	-0.644794101	2.663302	-0.1066921	1.52233	-0.0635787	-0.1617599	3.330271	0.3102798	-0.218696	-0.5313184	1.002463	1.619205	-0.08140933	0.06603539	-0.5525462	-0.01001401	-0.1930517	0.8975518	-0.2330062	-0.1661765	-0.2303223	0.107703	-1.050593	1.055017	0.1267913	-0.5450871	-0.3203721	0.2297309
GSM814316	0.698520909	0.266685789	-2.00237487	-0.659270395	0.505182748	-0.072200522	-1.990496902	0.936313632	2.453513057	-0.009663305	-2.011324303	0.772075065	-0.909579675	1.569579404	1.429903695	0.135102623	-0.058004914	0.695030858	-0.345570955	-0.735567633	0.052965039	1.206981887	2.718317	0.215774	1.119617	1.940788	1.653057	-0.185165	-1.42714	1.250092	1.717428	-0.3896096	1.266546	-1.405974	2.260386	0.3077039	0.08100062	1.508623	1.22883	3.815352	0.1420079	2.715592	0.2107875	0.846643	-0.05038814	2.438958	1.055818	-0.9287153	1.170233
GSM814317	2.165522002	1.525981355	-0.773661573	-1.399047106	-0.107589714	1.639982839	-0.003397658	0.939720839	1.354769168	-1.204545025	-0.417401491	1.629697779	-2.436277533	1.009216679	-0.298365186	-0.028114841	0.997681199	-0.688830492	-0.90326829	0.964070657	0.298691579	1.550699007	4.504805	0.5508205	2.54971	0.4732809	-0.3697277	1.914806	1.080867	-0.284651	0.04920724	0.8515964	0.9480601	0.2525961	1.45555	-0.6361172	0.9975383	-0.6938814	2.746478	1.285752	1.280845	2.922566	0.09685058	0.267591	1.026639	-0.3898902	1.042502	-0.1968059	0.4292628
GSM814318	-0.291995982	-0.879175466	-0.279034259	-1.078206716	-1.381233494	0.435807655	0.260902616	-0.387745994	-0.996133386	0.344649124	-1.829933783	0.561703038	-0.485640879	-0.457570478	-0.493373362	-0.636582293	-0.1125833	-1.227511358	-1.877629964	0.809600342	-1.186568388	-0.670359723	-0.4199282	0.1697836	-2.41672	-0.1285107	-0.3752705	0.2401917	0.07578153	-1.145597	-1.316809	-0.5107716	-1.68415	1.176605	1.1519	0.1653756	0.9542652	-1.182263	-1.494305	-0.2679463	-0.01502763	-1.12156	-1.112144	1.284465	-1.825821	-1.491858	-0.4824251	-0.3507871	0.1753635
GSM814321	-0.543126703	-0.791277452	-1.429425889	0.663554277	-1.005853953	-1.983834633	0.440202466	0.781761524	-1.262848013	-0.113129424	0.141550891	-0.30131427	1.564175038	0.782937671	-0.401065569	-0.333836118	-0.49853284	1.135315113	1.191646275	-0.242839329	0.011902173	-0.748017764	-0.5318396	0.4966953	-0.114728	-1.280503	0.3671876	0.2119362	1.113472	0.03528816	0.207824	0.3223422	-0.2241859	0.6935749	-0.2740989	0.2734393	-2.362721	0.9187617	1.806285	-0.5872216	-0.3653242	1.193972	0.2281229	0.3801312	0.4265123	0.8367072	-0.6239407	0.9003693	-1.088119
GSM814322	0.08932706	0.44625341	-1.74530921	-1.74624495	-0.41724459	1.89883699	-2.54770103	-0.86682891	-0.05914069	-0.63131837	-1.6159744	-0.23349172	-0.9532253	0.14901228	1.87697415	2.25469025	0.36190434	1.42999339	-0.04566013	-1.15867473	-1.41281677	0.52483042	0.1326038	-0.5507851	-2.575091	0.9565032	-0.4834078	0.3195608	0.5867725	1.177876	1.373352	0.3833002	-1.210336	-1.321001	-1.399582	-0.3068267	0.4586889	1.007751	-0.8527184	1.084092	-0.1134487	-0.3817427	-3.178037	2.040311	0.1578722	1.599222	0.6716505	0.8377773	1.112448
GSM814323	-0.893775907	-0.452528501	0.910284294	1.094489653	-0.012207021	0.531002966	1.339690471	2.155520604	-1.08778254	-0.837702138	0.343665144	-1.061692342	-0.401107977	-1.105631521	0.107248028	-0.938964744	-0.943808573	-0.56421301	-0.604339244	2.19701997	0.078335244	-0.506933595	0.02932855	0.3124588	-0.9997436	0.9561706	-0.4068356	-0.299143	0.1442707	-0.4675902	-1.656476	0.5510735	0.0338765	-0.4191344	-0.0672494	-0.2477998	-0.3076891	-0.4366005	1.25467	-1.146059	-0.2977168	-0.7745124	-1.299051	0.361771	-2.109722	-0.5673282	0.2783891	0.3440627	-0.7564004
GSM814324	-0.52617628	-0.67819675	0.36977969	1.08197125	0.23974467	0.14522303	-0.37308922	-0.55318794	-0.54292022	-0.93340382	0.18002845	-2.19990768	0.47822618	-0.28575431	-0.2554577	-1.0761076	-1.40660163	0.35283015	-1.96034429	0.62563482	-0.23280315	0.11397253	-0.2421213	-0.2783344	0.2276436	-0.1407673	-0.7320962	-0.99997	0.4835221	-0.89565	-0.5692061	0.1544346	-0.7416585	0.354879	0.1147385	0.539665	0.1652864	-0.4119268	-0.993385	-0.4363888	-0.3771424	-0.05586636	0.2199463	-0.08655397	-0.6210065	-0.794233	0.7612059	0.09709803	-1.479933
GSM814325	-0.154225799	0.967152661	-0.866222229	-1.002075105	0.606961177	2.685484009	-2.315654646	-0.880949001	1.2248239	3.121948967	0.610039828	-0.286444074	-2.102054467	2.136172416	1.454044809	1.323291715	-0.964410628	2.42451046	-1.193854364	0.763023512	-0.873869837	1.002544492	-0.5532356	0.6177748	0.3917554	0.9612308	2.196314	-0.107834	-0.6566514	1.122093	1.654501	3.269715	0.1899425	-1.736064	2.009761	1.314328	0.1025974	1.137933	-0.9229181	1.329972	2.876919	2.889998	0.2120102	1.709514	0.09257602	0.877306	1.471424	0.1147727	2.281597
GSM814326	0.036204374	0.271780939	-0.501760228	-0.984530899	-0.128329745	1.014028541	-0.033582713	1.89480016	0.116785652	-0.548494847	0.029505168	0.203569277	0.226189135	-1.618986802	-1.17015876	-0.979197742	1.303940753	-0.903406768	-0.946776724	-1.00479183	0.462304336	-0.448268852	1.225074	-0.2320151	0.6955883	-1.658246	-1.515693	-0.2330451	-0.01270847	-1.749888	-0.198543	-0.05783542	-0.0502598	0.1152805	-0.6563325	-0.9406588	1.520768	-1.464856	0.2702055	-0.9924488	-0.6122996	-0.08839444	-1.292222	-0.3371273	-0.4294228	-1.457604	0.5540115	0.518678	0.05921023
GSM814328	0.435238214	-0.653414751	-0.198238033	-0.852606941	-0.598864632	-0.3168054	-0.108608877	-0.207927609	-0.821475885	-0.281419899	1.050746933	0.248310437	0.482506185	0.000653287	-0.467866691	0.626745523	0.662748005	0.707662066	0.456455611	-0.549487241	1.598981255	0.692552913	0.0615221	-0.1418778	-0.3384588	-0.3791627	-0.1561407	0.23588	0.6228229	0.306684	0.8627381	0.2762452	-0.411723	-0.06009676	-0.2817923	0.2225276	-1.23013	-0.1519954	-1.068861	0.09896858	-0.1013448	-0.6770422	-0.962622	-0.06075892	-1.640378	-0.086708	0.5067925	0.4302371	1.294445
GSM814329	-0.719911117	-0.219593779	1.297563448	0.254991508	-0.714669928	-0.200134154	-0.650724392	-1.591112118	-0.432616416	-2.343316828	0.444045877	0.178029291	0.548245585	-0.139896375	-0.008771527	0.820256513	-0.774086016	-0.61680788	0.741797039	-0.306221973	0.364408237	0.522411223	-1.286674	-1.052862	0.06007543	0.2769381	0.4240156	-0.3558267	-0.0499718	0.5561592	-0.08884433	1.155491	-0.8411783	-0.1745496	-0.3575145	0.7949667	-0.2680462	0.299461	-0.9568785	-0.1231678	0.383482	-0.4422775	-2.084658	0.513705	-2.239976	0.485855	1.319433	0.337912	0.7676497
GSM814330	-0.53599428	-0.56436843	0.07475959	-0.4046584	-0.13373888	0.33326847	0.12435742	-0.86073398	0.61915155	0.20393497	0.31098038	-0.30781817	0.64740849	-0.69353705	0.50953872	-0.20326297	-0.58290414	1.29507448	0.96519445	0.11651086	-0.36685586	0.3503391	-0.1705365	0.1985347	1.164698	0.3376257	-1.295237	-0.05330713	-0.9354035	1.550033	0.3341987	-0.5294319	0.193413	-2.153532	-0.05217871	1.626339	-2.280959	0.4426886	0.4753806	1.26359	1.322405	-0.1165342	0.4929537	-0.155958	1.396132	0.09287345	1.812794	1.215075	0.7232301
GSM814331	1.128677262	-0.140592227	-0.444175661	0.517665371	0.634311423	-0.498523395	-0.190475709	0.075346114	0.111145277	0.052804224	1.46791281	0.542630441	-0.129715448	1.06976198	-1.085441423	0.350846788	2.216921205	0.009303494	1.041875035	0.87344971	-0.266545452	-0.953990585	2.373176	-0.7340001	0.1522707	0.2123112	0.6747142	0.8831158	1.307393	0.3550983	0.5984194	0.02460541	0.3685402	1.173572	0.1820274	1.000154	0.08816967	0.03042469	2.023071	-0.2384313	0.4500977	0.7325093	-1.294579	0.2952244	-0.03362582	0.02809788	-0.8418141	0.6524798	-1.294179
GSM814333	-1.046631708	-0.943693248	0.218431895	0.825137057	-0.273908888	-1.365364459	1.654570578	0.203389719	-0.774176178	0.578331338	-0.20892239	-1.213995223	0.923015987	0.484946327	0.496283353	0.611525534	-0.142282809	2.036826747	0.560100346	0.857007678	-0.026571364	-0.812692549	-0.6175939	-0.6642512	-0.7026646	0.1989973	1.670657	-0.9173011	1.62534	0.1321343	0.9266539	0.1464812	1.608375	-0.4938607	0.2470632	0.3305754	-1.137357	1.303075	1.209164	0.4150579	0.5912671	0.1434412	1.548151	-0.112567	0.451399	0.7242867	-0.8172783	0.4850528	-1.192654
GSM814334	1.49070728	1.161645237	1.417190739	-0.02071202	1.247834558	1.725951021	0.263993149	0.319183778	1.219333746	-0.55853609	-1.432548018	0.22740197	-0.464707075	-0.122363195	-0.16120252	-1.058335357	1.949155442	-0.470170853	0.040284291	0.415315557	0.589879482	-0.906035132	3.502633	-0.4264624	1.09743	-0.4186725	1.098454	1.038743	-0.7733198	0.2921187	-0.2791912	-0.2256643	1.156183	-1.930114	-0.00486434	1.024478	0.258565	0.07621626	1.223568	-0.2531835	0.7019948	0.5710768	-0.2171413	-0.7006323	1.253779	0.5660965	0.5036266	-1.335743	1.16818
GSM814336	0.550680346	-0.903602859	-0.983317307	0.004172809	-0.261975327	0.859888493	-0.498859629	-1.089658819	-0.108572578	-0.684098181	0.570305241	-0.496658897	0.997480383	-1.448092809	-0.991850167	-1.604204624	1.141882918	-1.490785159	0.549351803	-0.232156472	0.648449465	0.162138656	-0.1432458	0.1854496	-0.168159	-0.9983581	-1.536944	-0.6517701	-0.2514579	-1.875781	-1.472083	-0.07215343	-0.6942552	-0.4032309	-1.324543	-0.7535958	0.5279058	-1.22292	-0.5628409	-0.6772196	-0.3710498	-0.1131574	-0.1543978	-0.6769829	-0.3625975	-1.482909	-0.3499099	0.01775778	-0.379803
GSM814337	0.047736184	-0.514757355	-0.660919218	1.397405428	0.101573602	-0.439381355	0.463650589	-0.703221243	-0.042757	0.619609256	0.569047613	0.3538337	0.621276296	0.377903696	-0.401672837	-0.220567665	0.070474747	-1.09494606	-0.068538504	-0.154485464	0.513943897	-0.585806273	-0.6782518	-0.006156158	-0.8999651	-0.2106112	0.02081848	-0.510678	0.7795469	-0.01251535	-0.7218682	-0.152969	0.08934607	-0.3065501	-0.1255423	-0.1277857	-0.2036332	-0.002334281	0.02230397	-0.7228213	-0.2180522	0.2415027	0.3725237	-0.592218	0.4941781	0.03993116	-0.7313738	0.5790677	-0.9594837
GSM814338	0.12073647	-0.76424034	0.62092498	1.16107373	0.09032637	-0.26172322	1.33532967	-1.40290978	-0.64342674	0.23721132	1.7903496	0.15860598	0.66872792	-1.29632857	-1.54336052	-1.4765062	-0.52058029	-1.15117512	-0.29142023	-0.19134919	1.50342825	-0.98914283	-0.4426538	0.3532733	0.1311575	-1.480718	-2.01423	-0.2811721	-0.09523746	-1.374333	-1.078888	-0.5562527	-0.7528195	0.7183323	-0.5575877	-0.9353139	0.06500508	-1.271722	-0.8139238	-1.445994	-0.8561191	-0.9237197	0.1045259	-0.40619	0.1578722	-1.415879	-0.2203288	0.7448174	-1.390839
GSM814340	1.653047812	1.362307153	-1.332618045	-1.168064058	0.170931524	0.040242539	1.22516655	-0.099816274	0.259765447	0.833830197	0.802415941	0.146914764	-0.24657502	1.235363321	0.892020475	0.120502133	0.277596362	-0.944825696	-0.283167923	1.407286734	-0.950324113	-0.717444172	1.210554	-0.3729384	-0.9912053	0.2685403	0.897976	1.118798	0.9470071	1.136055	-0.7981757	-0.358767	1.611097	-0.8462158	1.80696	0.9237369	0.3153029	1.317999	2.694127	-0.213742	1.654014	-0.274535	3.478351	1.625385	0.8686158	1.282117	-1.542596	-0.4259281	0.7238832
GSM814342	-0.588627307	-0.573951763	1.065241381	0.58372605	0.904879814	-0.173614438	0.688717339	-1.082274443	-0.046541595	-0.498275539	0.239432726	-0.490637982	1.301550396	-2.623331772	-0.289899637	-0.611428333	0.038577856	-1.632557311	0.842313692	-0.011786321	-0.95785113	-1.617580364	0.8019551	-0.3224039	1.423932	-0.7857241	-0.7315583	0.2451773	0.2924327	-1.38532	-1.366299	0.5737402	-0.5141755	0.1124011	0.04490674	-0.8298813	-0.2635978	-0.759455	1.319743	0.1478982	-0.5435031	1.066615	-0.4245059	-0.4411165	-0.3108143	-0.8771793	-0.3974215	0.1339695	-0.6817084
GSM814343	-0.446120152	0.172383526	-1.750812329	-0.962352094	0.60487645	-0.288982272	-1.248925546	-0.462175478	-0.971729135	-1.531982363	-0.371515619	0.07918229	0.152755141	0.313951788	2.429748016	1.194514494	0.323714506	0.40904561	0.148544651	-0.059167852	-1.310806052	0.79787259	-0.5362722	-0.08205542	0.7528964	0.2309674	1.265161	1.657497	1.093315	0.0711215	0.9707489	0.3074409	0.7138712	-0.3500661	-0.1877263	0.7804575	1.344035	1.552436	-1.280575	1.828312	2.861779	-0.4030845	0.006762629	0.3364671	0.4839824	1.25964	0.06930496	2.249791	2.123144
GSM814345	-0.452560148	-0.661291087	0.180061069	0.816373272	0.125539383	-0.467077204	0.767395774	0.221701037	-1.207426789	-0.251440198	-0.721693944	0.441345888	-0.178511182	-0.84312568	-0.816952472	-0.878306873	0.172989502	-0.164104525	0.74146978	-1.29018804	0.57026176	-1.279664612	-0.3785614	0.5295607	0.01885432	-0.4302361	0.137901	-0.6322939	0.2739854	-1.162598	-0.4746878	-0.2439293	-1.041067	1.182927	-0.7213778	-0.562407	-0.1426941	-1.358697	-0.1654308	0.1217281	-0.7087756	1.339572	0.1292351	-0.5787085	-0.4036388	-0.7346555	-0.1564384	0.24459	0.3064092
GSM814347	0.0943272	0.20774295	-1.09519784	-1.16712023	2.78231371	-0.49459071	-0.2739338	-1.46883152	1.1183225	2.24617277	-0.18127771	-0.28509498	-0.91172357	0.73246766	0.05998604	1.31464281	-0.534853	0.51633942	1.53626832	0.68149653	-1.29043443	0.0638965	0.9491076	1.638134	0.2460192	2.306416	2.511754	0.2494407	0.6038731	0.7074036	0.820452	-0.1773127	0.4485116	-0.5943534	0.6817975	1.016833	-1.106949	1.726787	1.265026	0.6070162	2.38446	-0.3755044	-0.6624259	0.5036149	0.3743012	1.594706	-1.893194	0.2644795	1.222058
GSM814348	1.439317817	-1.192367773	0.699009644	0.877280449	-0.547917508	0.284923695	-0.750613788	-0.867520269	-0.151581507	0.307488378	1.534436034	-0.123426915	0.836788858	-0.658144615	-0.922737774	0.007098916	1.031496844	-0.714905044	-0.634019217	-1.707994303	-0.439003601	-0.969822456	-0.6144171	-0.596806	0.2349851	-0.9754216	-1.272719	-0.4849246	1.467115	-1.646304	-1.498007	1.081022	-0.9018893	0.1773653	-0.04523001	-0.5626043	0.3212851	-1.466951	-0.89765	-0.1875782	-0.106562	0.3874684	0.6407249	-2.662884	0.1336864	-0.9287719	1.465664	-0.5271251	0.3961372
GSM814349	3.519213248	1.655736104	2.330184104	1.697840456	-1.121920912	0.092118564	-0.574424043	-1.206060247	-0.187122969	0.902800821	2.02130711	2.086345081	-1.104711837	0.52249742	-0.375858044	0.517583222	0.612200266	0.290338797	-0.727609597	-0.272404164	-1.275444237	0.014834708	0.09920889	0.6197544	-0.6380697	0.04991348	0.6831345	0.6242594	1.08441	0.9584409	2.33309	-0.2160992	0.6273536	-0.4943739	0.7556017	0.6065686	1.668192	0.03938384	-1.842498	0.7817778	0.1505673	-0.9305767	-0.7322926	0.8429032	-0.3816741	1.003927	0.8166779	0.8359607	1.029457
GSM814350	-0.29895368	0.136140733	-1.471975575	-0.607185008	1.476073555	-0.258959592	-2.930471086	-0.105603578	1.583543184	-0.409206427	-0.754233676	-0.733377775	-0.339583147	0.533356134	1.413788339	1.671636662	-2.330361612	0.96477112	1.640245978	0.70837903	-1.551308488	1.225047324	-0.5321487	3.923631	0.1488786	0.4696532	0.5401135	-0.4585604	-1.985123	0.5705878	-0.188816	0.2004376	0.6920711	-1.956749	0.4136572	1.372657	-0.8336952	1.422551	-1.123052	0.07046833	2.935545	0.9911332	0.09624089	0.4033813	-0.2402189	0.9098305	0.3064041	1.780452	2.025184
GSM814351	-0.760213131	-1.269979032	0.188330912	-0.974449175	0.008901912	0.10185002	0.065574662	0.724209374	-1.184119571	-0.674667968	0.051493223	0.788516698	1.625612089	-0.758166653	-1.230885603	-1.038111941	0.615184464	-1.053231087	-0.800561416	-2.501252648	0.506339077	-0.281730274	-0.5603419	0.5484838	0.4222861	-0.8520016	-0.8213845	-0.5341503	-0.3193941	-1.351778	-0.7040391	-0.5509914	-1.159054	1.135077	-0.7738666	-0.6087532	1.004438	-1.473261	-1.255804	-0.1929864	-0.8716497	0.4310686	-1.236429	-0.09144406	-1.506656	-1.319292	0.000241607	0.1954218	-0.4418595
GSM814352	-0.879123865	-0.347797041	-0.333758241	0.186827792	0.089918863	0.097566693	0.640721106	-0.414930932	-0.178219823	-0.457061634	-0.595377124	-0.191084677	0.66815706	-0.193820275	0.207876436	-0.893231208	-0.614546148	0.324922627	-0.307438918	-1.916946311	0.816873387	-0.81859626	-0.6488736	0.2579108	-0.1855189	-0.05866463	0.3150147	0.6054477	-0.01345374	-0.2807032	-0.5913691	-0.5913685	-0.5256231	0.6575489	-0.8307348	-0.5394256	0.7975524	-0.3235807	-0.02377169	0.5091041	-0.7671841	-0.4051942	-0.5014009	-0.75316	-0.6230427	-0.4021781	-0.2506088	0.1249989	0.2314615
GSM814353	3.406849286	0.450075966	-0.482154874	1.214841277	-0.218843785	0.717588184	-1.66342886	0.77784161	2.432896055	0.653073276	2.48127404	1.845707985	-1.757877506	1.238626092	0.920989114	-0.259259137	1.249186639	-0.473826599	0.774005834	0.251230092	0.042030646	1.391970332	1.63439	-0.3101853	0.7273814	1.118113	0.5683916	0.4995252	-0.03358155	0.9317159	1.425228	0.08780077	1.083345	-0.9509919	-0.01192319	0.6339755	1.8334	2.067604	0.3666371	1.011375	0.793785	0.6644523	-0.3246596	0.02281633	1.522219	2.112478	1.048085	0.8811663	1.405345
GSM814354	1.99933538	3.53142249	1.50647356	1.93784539	0.03324088	1.34549356	-0.92979816	0.65051583	1.95165877	2.75615938	1.13258752	1.43043633	-2.58287979	1.74644334	1.53372784	1.53321425	0.83464578	1.93430707	0.05277963	0.91599281	-0.12341175	0.64307809	0.2217105	-0.08607583	-0.3735831	1.49971	2.102008	0.638054	1.410018	2.470539	1.092171	3.45798	1.707058	-0.9773464	0.1519244	2.059697	0.8799603	2.492352	1.662332	2.772301	1.355904	-0.1663558	0.7990807	-0.1943853	1.298824	2.269901	1.222733	-0.7941251	2.465727
GSM814355	-0.657361942	-0.714651408	-0.319284545	-0.857197924	0.132891692	-0.37710522	0.507900602	1.035689898	-0.741477546	-1.22240162	0.25054889	0.050832979	-0.022829233	-0.356001841	0.209945119	-1.1452913	0.827091088	0.495043537	-0.007951686	-1.505784291	1.779768297	-0.945064498	-0.9486481	0.1697836	-0.619541	-1.139617	-0.4773885	0.203283	-0.1108791	-1.092336	-1.413671	-0.8164465	0.1163588	0.3666105	-0.931412	-1.057847	0.7154438	-0.781009	0.5883159	-0.2150892	-0.7116691	-0.422038	0.4341732	0.08477226	1.086198	-1.121127	-0.2537105	-0.5655671	0.4821935
GSM814356	0.049517941	0.742391924	-1.459287575	-1.461855875	-0.70222162	1.493544168	-1.695952854	-1.311988089	-0.287106902	1.422504246	-0.379983761	0.472506399	-1.191182751	1.124126868	1.718588611	2.672042886	-1.650438394	0.143132367	1.300538487	2.567790859	-0.424347365	1.228492635	0.8463807	0.753278	0.2298212	4.390819	0.6405787	-0.5411145	-0.8933561	2.506704	1.987608	0.8290468	0.2972379	-2.125429	2.673668	0.9010552	0.3408182	1.765233	-2.365369	0.9089677	2.278974	0.39139	0.6875115	1.890172	-0.5286489	2.015363	2.285051	0.2914712	2.066272
GSM814357	1.171769474	-1.025347011	-1.592629278	0.478446425	-0.599443723	-0.590450448	-3.038604512	-1.165522486	0.83325686	1.339717093	-0.868377996	-0.086134379	-0.398827728	2.008598167	2.52888299	0.409208872	-1.59045837	3.256594686	0.253982939	0.675242104	-0.910644588	4.438917712	-0.7835107	4.776029	-1.063622	1.716576	1.731227	-0.9487769	-2.306324	1.994928	0.5903494	-0.3772181	1.650365	-2.75945	2.129625	1.237711	-2.374118	3.311356	-0.1790239	-0.4455592	1.2688	0.5134774	1.819611	1.72077	-0.4938847	2.301758	1.442062	0.8669463	2.021751
GSM814358	0.054234421	0.418535214	-0.743351817	0.744037204	-0.964807137	0.437769807	-0.8909052	-0.046571072	-1.498822867	-0.553729328	-0.107443428	1.27841474	-0.120557046	-0.440851544	-0.569598317	-0.297797968	0.911915954	-1.249404998	-0.756327628	-0.584243882	0.557468625	-0.863549783	-0.7114741	0.3393099	-0.3747461	-0.2176486	-1.198058	-0.1021878	0.07288141	-0.9510172	0.6351742	-0.339462	-0.6494581	0.1953897	0.425038	-0.4569647	0.5763789	-1.089638	-1.669636	0.2027253	-0.8194485	-0.2867137	-0.9884252	1.257927	-0.8291989	-0.7602442	0.4098109	-0.2534226	-0.3971993
TCGA-2F-A9KO-01	0.849593064	0.067970536	0.29965855	-0.016474905	0.011579459	-0.002784802	-0.794967636	-0.215609209	0.792644489	-0.231841281	-0.576192407	-0.275394026	-0.152210326	1.109754111	0.032052418	-0.160223711	1.684741952	0.185130785	1.126571705	0.021046167	0.524936283	0.528078064	0.5886421	-0.3082852	0.2579962	-0.5657874	0.6784971	-0.6672834	-0.3695086	-0.4057092	-0.3042082	-0.4132468	0.1566982	0.5230357	-0.118195	0.9378151	-0.1652337	-0.1450093	1.092599	-0.5970515	0.3347438	0.8351632	0.4513927	-0.0692736	1.293767	-0.4279526	-0.7166314	-0.692946	0.2330714
TCGA-2F-A9KP-01	1.86100441	-1.12156932	-0.03021015	-1.24591572	-0.49541373	0.45810224	0.52846008	0.327472	0.66678731	0.02398988	-0.19196117	-1.29731407	2.32808339	1.07346064	1.00316297	1.64659716	-0.7653668	1.31497454	0.43430346	0.03714011	0.68513345	0.6120414	1.317509	-0.317121	0.2642491	0.06637901	0.3389973	0.02878179	-0.4890523	1.251767	1.321249	0.1384871	-0.3798408	0.1171587	0.2255561	1.690609	-1.654768	1.10187	0.03129362	-0.2823742	0.3143694	0.1313473	0.3605532	1.048548	1.22831	0.7674092	1.660902	0.1983934	-0.6275349
TCGA-2F-A9KQ-01	-0.479303164	-0.532121449	-0.102551946	-1.050709042	-0.467757079	-0.61099851	-0.14291087	-0.108819839	-0.635260531	-0.580513404	0.545238463	-0.66419973	0.215955334	0.00511838	-0.24808679	0.683349536	-1.278372859	-1.084169648	-1.170974717	0.67737831	-0.660296774	-0.766423909	-0.1448302	-0.6606989	-0.7384432	-1.049854	-0.7962473	-0.8311829	-0.08019243	-0.899519	0.7406037	-0.6742413	-0.2896994	-0.4385536	-0.1268899	-0.05489659	-0.1214858	-0.05523893	0.6433293	-0.2715588	-1.242448	-0.4522417	-1.05863	-0.4193703	-1.131398	-0.5340662	-0.8249382	0.2340266	-1.513912
TCGA-2F-A9KR-01	0.6353089	-0.73069463	-0.06128696	0.88623395	-0.79003058	0.65830721	0.39916847	0.6204443	0.37356115	-0.33310908	1.2737535	0.69651794	1.36273906	0.71608866	-0.76933736	0.13531242	1.30289699	-0.6257557	-0.50969551	-0.48353219	1.54958784	0.33745164	1.109482	-0.08842992	-0.09467016	0.4103782	0.7735212	-0.5491487	-0.5168627	-0.3391259	1.002832	-0.04483037	-0.4013932	1.36788	0.2805191	-0.6971203	-0.4971166	0.09611656	0.6755317	-0.4416396	0.2283478	-0.2643784	-0.4299288	-1.378916	0.4343034	0.2464186	0.4861306	0.5401973	-0.3701271
TCGA-2F-A9KT-01	2.842923939	0.34663676	0.512469127	0.421844572	-0.634904422	1.129602069	0.282897909	-0.391652215	0.279398233	-0.151744989	0.128152484	0.240217664	-0.062549148	1.506677042	0.636835272	0.974934039	-0.351007441	1.97089027	0.144278619	-0.067259739	0.199574668	0.861477007	0.8973081	-0.501955	0.5991412	0.6344526	0.4968431	-0.9984808	-0.1585775	1.372884	0.7952637	0.5882316	0.5754882	0.292317	0.06104338	0.9695178	0.08413439	1.371018	0.7807843	0.2079415	-0.4919794	0.1770069	0.7843109	0.2434549	0.01768364	0.3197304	0.7938629	0.2484325	-0.3302479
TCGA-2F-A9KW-01	-0.013467136	0.297088025	0.750682236	-1.553008207	1.210599783	1.203765025	0.012637635	1.051410277	1.344254688	0.35617899	0.66605715	0.639427628	-0.065492724	0.116879113	-0.17208986	0.731615905	-1.835258353	1.271056302	1.426547145	0.827197755	0.14943682	-0.329030247	0.9425642	-0.2693377	1.440571	0.5823355	0.8417377	0.7445413	1.285548	1.483645	1.30588	-0.3064401	0.8164908	-0.4565517	0.6051247	0.8022043	-0.3611367	0.8690821	1.249519	0.5342415	0.853397	0.6219763	1.737598	-0.9653569	-0.7538765	1.251147	-0.1760596	-0.9784478	0.8990093
TCGA-4Z-AA7M-01	0.957435477	-0.808615511	-0.267386022	0.040543072	0.268643266	1.210739435	0.442009319	0.097098241	-0.8838781	-0.857139533	-0.876497616	0.099534836	1.198645917	0.521573545	0.737010423	0.079381028	-0.153338876	0.9724535	1.079871486	1.373042096	-0.512053654	1.107819015	1.088086	0.418742	-0.05487119	1.034627	0.9064769	-1.492054	-1.092503	0.8254163	1.009078	-1.141738	-0.2332323	-0.5081609	0.4635692	1.247295	-0.3610083	0.5721672	0.4094199	0.2298151	1.572428	0.507121	0.8803116	0.3604168	1.229583	2.150557	1.373012	-0.1327002	0.2227563
TCGA-4Z-AA7N-01	0.200867995	1.35754717	0.68340272	-0.551893491	0.732134009	1.362411906	0.354129857	0.558378937	0.707738129	-0.285750617	-0.258251876	0.899245049	0.297180877	-0.428375615	-0.927684496	-0.445056443	-0.026950905	-0.778673431	-0.664182484	-1.195277417	0.327294649	-0.732616773	0.3437384	-0.6007715	0.7777286	-1.218275	-0.5451722	0.4743344	-0.3602092	-1.515341	0.4568715	0.9174561	0.6031483	0.8321849	-1.160635	-0.9378958	-0.140385	-1.33723	0.9333316	-0.5708007	-1.16028	-1.025149	-0.03473767	-0.9016322	1.446335	-1.22883	-0.6746597	-1.102706	-0.9735027
TCGA-4Z-AA7O-01	-1.306041071	-0.567031304	0.688349145	-1.259162308	-0.791810493	-0.33007472	0.0207205	-0.235446777	-0.585052759	-0.234232949	0.241450239	-0.332692415	1.00918176	0.818452993	-0.021069165	0.338581666	0.732018988	0.788504233	0.584700742	0.069536032	0.246049156	-0.314504183	-0.3125989	-0.4775751	-0.9307826	-0.008978839	0.6969117	-1.181181	-0.3432036	0.3570256	-0.06929008	0.9845024	-0.7382789	-0.2173558	-0.2717163	-0.746379	-0.6328931	0.1075228	0.1217424	0.08784228	-0.3319474	0.4865464	-1.937828	-0.4178499	-0.4640765	-0.1326579	0.4351451	0.06264096	-0.6112872
TCGA-4Z-AA7Q-01	0.67175389	0.10993464	-0.4381659	-0.32689316	-1.03867837	-1.2780746	-1.20451912	-0.431467	-0.04993699	-0.03447571	0.17769623	0.08198671	-1.21259675	-0.16101153	-0.44586468	0.22381053	-1.133198	-0.28202362	-2.47823471	0.11477913	0.14353341	-1.01815612	-0.8437555	-1.319021	0.01017383	-0.5259671	-0.2205974	-0.3325563	-1.046152	-0.5013464	-1.151667	-1.291345	-0.938388	-0.9373728	-0.7768185	-1.227955	0.1687875	0.140458	0.6951349	-0.1853719	-0.4315235	0.06220613	-0.7284339	-1.014021	-1.350079	-0.06012785	-1.072619	-1.483149	0.241901
TCGA-4Z-AA7R-01	0.19109255	-0.479056482	-1.554416638	-1.191615665	-0.344010976	-0.085926979	-1.189412218	0.113103355	-0.094606729	-0.323183309	-0.442124336	-1.286681885	1.612014372	0.068089484	0.826286962	0.347172599	-0.701759419	0.192718847	0.044575278	0.167528987	1.126321346	1.265769652	-0.04127463	3.787582	-0.06311794	1.092851	0.4236687	0.09477331	-0.9162074	0.9575849	0.09357868	-0.04868844	0.2467477	-1.307042	1.264729	-0.1448647	-1.328373	0.7430735	0.3492198	-0.03753658	-0.4374788	2.718526	1.482055	0.6891869	0.2834384	0.9097612	0.2584469	-0.2391782	1.430803
TCGA-4Z-AA7S-01	0.470128301	-1.022154051	0.154547631	0.7346714	-0.865158404	-0.151718248	0.553534943	-0.315293797	-0.794494631	-1.248602934	-0.42387606	0.260199069	1.929348034	-0.744546908	0.486105524	0.408304719	-1.218526795	0.14935641	0.419013019	0.154099657	-0.029543928	-0.232320955	-0.000785538	-0.2640969	2.031801	0.1540176	1.07516	-0.2007998	-0.3832655	-0.04249373	0.4131384	-0.5953904	-0.417838	-0.3285483	0.7596304	0.5100243	-0.3439978	-0.5948228	1.00433	0.8420808	0.6251393	-0.1230541	-0.5902721	0.1231682	0.401657	0.6223844	0.8053852	0.519544	0.4495899
TCGA-4Z-AA7W-01	0.767595667	-0.064382261	-1.00802767	0.241928533	-0.609819488	-0.863820076	0.773915029	-0.564677433	-1.563365085	-0.124157068	-0.271634724	-0.802532744	-1.900250442	-0.785410647	-0.685994655	-1.121560351	1.335904744	-1.659595383	-0.88330165	0.34334357	-1.085815485	-0.272127859	-1.520776	-1.217441	-0.09116323	0.2108006	0.6998921	0.1715318	1.545266	-0.8487674	-1.298776	1.298483	-0.4971056	-1.64851	-0.2650798	-0.4861808	0.1211749	-0.6336954	-0.0578827	-0.2815087	-0.2087016	1.512357	-1.105348	-0.3260572	-0.840773	-0.4371572	-2.252313	-1.177664	0.5681449
TCGA-4Z-AA7Y-01	-0.633369198	-1.118574871	0.732424384	1.329632565	-0.071292821	-0.632111163	1.914778788	0.898960765	0.050065018	0.627199556	0.375036226	0.647274138	1.677821402	-0.07103273	0.574300889	0.23049028	-0.401573111	0.996229136	0.170199245	1.132347146	0.901856263	0.004173427	0.2191838	0.09532719	-0.3654651	-0.4115807	0.9560371	-1.119969	0.275205	0.8595759	0.1967716	-0.3199816	-0.02334317	0.7316965	0.4105965	0.221704	-0.3347129	0.4018135	0.342429	0.2944761	0.02213643	0.1708511	0.1324227	0.1009362	0.655358	0.4651808	0.1473657	0.622313	-0.9116745
TCGA-4Z-AA80-01	-1.335907745	-1.029154396	-0.262563784	-0.580228727	-0.765939941	1.005179871	0.179237648	-0.149741133	1.692167228	-1.837407925	-0.608392895	0.149511232	1.666930869	-0.000888464	1.557460988	0.393573572	-0.217781148	3.154212845	1.674311266	0.490917777	1.03556524	1.316922641	1.74303	2.318682	0.6513955	1.53145	-0.5558259	-1.319444	0.5993096	1.719354	0.1362607	-0.1854768	0.4395693	-0.65086	-0.08808476	1.388541	-1.499715	1.119274	1.55189	2.582705	1.038067	2.222739	0.8227194	1.788465	0.5106841	0.7285286	0.5586776	0.5065795	0.5508106
TCGA-4Z-AA81-01	2.161312014	1.812840887	0.742737773	-0.503449669	-1.446211546	-0.136538333	1.895865489	-1.57940362	-0.501058698	0.445259223	-0.569496495	-0.823092491	0.10943349	1.979278108	0.791607326	0.613012731	1.690660026	-0.329925207	0.212743246	-0.130646493	1.027463672	1.029711009	0.5610963	0.1793288	-0.4112433	-0.02200749	0.8065007	-0.4352484	-1.195373	0.4665194	0.6833562	1.4684	-0.006196941	-0.3702178	0.09332232	0.5140675	-0.4129442	-0.08830024	-0.2913563	1.440336	0.1348461	-0.1377203	-1.196804	0.08704783	-1.099516	0.5708926	0.4724424	0.4543793	0.3949347
TCGA-4Z-AA82-01	0.805024269	1.771152029	1.102804658	0.933049476	1.51684142	-0.91934823	-0.111086234	0.837220778	0.452844589	0.850539477	1.272751024	0.089785724	-0.962079776	0.288808894	0.664674959	1.127730774	0.635366752	-0.193169315	1.15080758	1.260307421	0.830089464	-0.368015424	0.3902599	-0.9733089	0.2686709	1.252317	-0.08846886	1.25787	0.765312	1.015169	-1.189075	0.4243298	0.4490712	-0.8186544	-0.07765692	0.2507464	0.359473	0.6327075	1.219675	1.42622	0.1803117	1.070728	-1.161174	-0.006880916	0.7890292	1.006584	0.4194147	-0.07008272	0.6367314
TCGA-4Z-AA83-01	-1.427539643	-0.263533447	-0.508305905	0.578136791	-0.528113356	-0.073856152	0.342869656	-0.10653181	-0.954525721	-0.483215497	-0.957414936	0.3750528	-0.184300791	-1.065364084	-1.564622891	-1.480783364	0.147495	-0.97320062	-1.267979065	0.153871532	0.591745784	-0.745294	-0.1658428	-0.8465193	-0.880168	-1.088648	-1.870035	-0.9260486	-0.5071319	-1.347569	-0.587029	1.090161	-0.7972984	1.580715	-0.6231798	-0.6225218	-0.5673578	-2.191181	-0.2387168	-0.6498228	-0.9264697	-0.3876591	-1.091565	-1.052514	-2.144444	-1.488546	-0.3417418	-1.197151	-0.3441884
TCGA-4Z-AA84-01	0.119999451	-0.63872	0.253291891	0.22048302	0.917962735	2.20551454	0.808705285	-1.269826397	1.21966591	0.247710655	-0.22471446	-1.343070669	1.089002446	-1.567511632	0.670803901	0.415557826	-1.242446468	1.015016054	-0.915502537	-1.250021349	-0.88928864	1.934276629	0.3447329	-0.262501	0.2706285	-0.3213761	-0.3087736	-0.929463	1.114261	-0.05354459	0.5211165	0.7315808	0.9377794	-3.252044	-0.03687107	0.09260638	-0.4127243	0.2881235	1.025331	1.095412	-0.9231034	0.3699677	1.054927	0.2395799	1.706704	1.202081	-0.248218	0.1212004	-0.7992601
TCGA-4Z-AA86-01	0.634789713	2.107797984	0.428313473	1.264378141	0.816717982	0.314425803	0.538846688	1.056017657	1.233772333	0.508417035	1.27682874	1.388934018	-1.025283173	1.10503202	0.508292666	1.183150003	1.45635496	0.304294146	2.494433857	0.685301128	-0.028703976	1.787841948	0.6678343	0.7973842	0.9529989	1.159014	0.4841228	1.503838	0.8974329	0.9719737	1.285421	1.26198	1.180737	0.4331331	-0.4518113	0.5235052	1.556394	1.275807	1.200223	1.441654	0.9622983	2.252095	0.8407627	0.3817986	0.2654018	1.358413	0.4292093	1.476537	1.267374
TCGA-4Z-AA87-01	-1.392832178	-0.204062038	-0.938686454	-1.442111896	-1.215319872	-0.772610513	0.238491007	-1.08011187	-1.288043466	-1.161619313	-0.986745463	-0.526604954	-0.412912915	1.303076538	-0.565370278	-0.708144416	-0.888108135	0.933987414	1.030898001	-0.027226067	-2.143258537	1.412970401	0.2812253	2.044016	0.1060751	0.7012457	0.5406951	-0.03127534	-1.453374	1.714986	-1.064186	-0.3001631	-0.03333879	1.052284	0.5315043	0.7496048	-0.4221538	0.6528502	-0.02221762	0.7163367	0.8497677	1.594746	2.469224	-0.6737802	-2.160021	0.5328549	1.444496	-0.4562367	0.3542914
TCGA-4Z-AA89-01	-0.881452315	-1.486488965	0.177586924	0.381767549	-0.797026438	-0.9981047	1.03829235	-0.136313997	-1.532437087	-1.415613721	-0.511448795	-0.347048209	0.775255638	-0.033057675	-0.556192725	-1.428233898	1.146631106	-0.367280095	-0.57533247	0.25188703	1.311753673	-0.282163349	-0.01815107	-0.3991426	-0.7384781	-0.7770212	-0.4381558	-1.061787	-0.1816185	-0.5580255	-0.3926318	-0.4420598	-2.294497	0.7485467	-0.4094235	-0.3816439	-0.6730472	-0.5539931	0.4936814	-0.05920338	-0.8281363	-0.1762318	-0.6156883	-0.2300462	-0.313745	-0.8700749	0.02694544	-0.1333812	-0.2485461
TCGA-5N-A9KI-01	-0.82569833	-0.338909244	-0.060521071	0.008349835	1.21877716	0.906210479	0.958492112	-0.03311583	-0.789033804	0.397029263	-0.424640632	0.096822966	0.032546345	0.161832637	-0.788901317	-1.359371574	0.340151406	-1.584676334	0.335767071	1.150958208	-0.252677818	-0.874200588	0.1426812	0.02718023	1.099259	-0.4810607	0.007194158	-0.2142926	0.8906341	-1.079307	-0.01626653	0.05694752	0.2133307	0.4828435	1.724431	-1.1464	0.7164502	-0.6289612	1.238837	0.09474689	0.7838653	0.6916215	0.9388116	-0.4623777	-0.7745152	-0.8113921	0.2059426	0.9465295	-0.04031305
TCGA-5N-A9KM-01	-1.404068838	-1.106521271	-0.986104961	-1.388575917	-0.608582009	0.182413946	1.598438621	-0.924953192	0.000451915	0.661084995	0.165483134	0.367965574	0.15953902	-1.162308583	-0.853579394	-0.904538396	0.128234177	-0.881966718	0.971402153	-0.662810437	1.262816097	-1.165800752	-0.1815558	-0.1031809	0.0849503	-1.711825	-0.4355958	-0.4525381	0.4944817	-1.53467	-0.2640208	-1.100262	-0.2136446	1.908788	0.4988367	0.8783397	0.4788881	-1.904114	1.771693	-1.4894	-0.3010374	-0.9419878	0.1289193	-0.4392688	-0.6953575	-1.702197	-0.8134768	0.2224781	-1.125557
TCGA-BL-A0C8-01	-0.766894638	-0.339370281	1.040603534	-1.645349316	0.342050428	-2.251041703	-0.021846583	0.0807508	0.258033217	1.134373028	-2.250618783	-0.645248726	2.780609092	0.276428518	0.456334708	-0.343943457	-2.105443926	0.821899608	-1.752442214	-1.781772234	0.096458974	-0.172974631	0.4972139	0.03333735	1.518063	-0.5046402	-0.7353515	-0.5498535	-0.5375717	0.6111575	0.3400356	-1.810923	0.2509816	0.1161525	-0.974413	-0.9869272	-0.9006926	0.6270447	1.334257	0.07159456	-0.7676649	-2.283473	-1.468956	-1.113597	0.5274341	-0.4542373	-2.144185	-0.9981965	-1.456841
TCGA-BL-A13I-01	0.677393464	0.865449476	-0.127876076	-0.573762236	0.01913248	2.617423676	0.061025159	2.151569596	1.548009803	0.566975247	0.609747467	1.476985945	-1.288227009	-0.17911826	1.069714121	-0.732377698	1.500056741	1.127132289	0.799381502	1.220968636	1.463083009	1.788656893	-0.01817076	-0.2264145	1.474374	1.330564	0.2790683	1.211006	1.252592	0.5285464	1.334655	0.9131655	0.8293516	1.055183	0.763225	0.4845108	1.624222	0.9148108	0.2513111	0.5752111	0.5332698	0.3503241	1.625509	1.247651	1.239312	4.002089	0.7189564	-0.009670321	0.7534336
TCGA-BL-A13J-01	-0.260335716	0.211555245	2.559912726	1.462758811	0.164481669	1.318370981	1.115825805	-0.212187239	0.348533768	0.88192911	1.243334215	-0.342443423	0.832212589	-0.014019381	0.320242642	-0.189875028	-0.141213457	0.914947135	1.986054028	-0.15800998	-1.343602328	-0.382938786	0.9991361	0.2775646	0.4042325	-0.4551585	-0.1328036	-0.2904007	-0.5090171	0.9107726	0.4989468	-0.2767889	0.5587544	-1.774433	1.026186	0.8207388	-0.1294881	0.860173	1.594329	-0.2756346	-0.6941387	2.666362	0.3095781	-0.4160709	-0.2578846	-0.2140219	-0.04152117	0.51456	-0.550823
TCGA-BL-A3JM-01	-0.26780478	0.14632327	-1.72212068	-0.50702306	2.46337918	0.8097324	0.68964646	2.44768776	1.834205	-0.12133898	1.62216578	1.63066735	0.21816147	1.56655702	2.22248076	1.96841351	-1.01288245	3.23856211	2.23122569	1.29244038	-0.6927215	1.44086904	2.727675	0.3530608	1.665249	1.680617	1.22088	-0.9530691	0.3270713	1.094844	-0.09100264	-1.36048	0.6769762	1.34995	0.5401132	1.994536	0.6321918	1.219095	-0.4741105	1.826547	1.991607	1.231491	1.154664	2.582632	1.149599	1.994577	0.8874159	0.506558	1.693916
TCGA-BL-A5ZZ-01	0.299266028	1.902920699	0.106946085	-0.024068424	1.323351416	0.836917142	0.100011662	1.880948122	1.31732361	0.614704669	0.633585147	1.311028502	-0.952305328	-0.709136915	0.150290673	-0.62035782	-0.429214298	0.242277556	-0.035959358	0.424993842	-0.603853328	-0.373330718	0.3670932	-0.5446537	1.053736	0.6349896	-0.582188	1.399969	0.5359847	-0.1130207	-0.1953703	0.6825056	1.46076	0.2409622	0.5115402	-0.150123	1.921623	0.5156066	1.389989	-0.2141896	-0.5666009	-0.4056066	0.5379122	0.5267076	0.5479102	0.2866995	-0.2418087	-0.3274199	-0.298316
TCGA-BT-A0S7-01	0.48474494	-0.73320979	0.78428349	0.62478085	-0.24252982	-0.13653474	-1.45592206	0.71870459	0.01373936	-0.05735643	-0.5782973	0.1094396	0.98638885	1.50157092	0.76217685	0.57269881	-1.04406181	1.73493138	-0.19950633	0.389763	-0.54231533	-0.89543912	1.693987	-0.2399833	-0.1974046	0.4697573	0.3034562	-0.7430582	-0.01205373	0.6306651	0.4402259	0.6146242	0.4099799	2.331041	-1.093719	1.743297	-0.6902443	1.091465	-0.07701317	0.7319974	-0.09562218	-0.09294172	0.05144524	1.303755	0.8021251	0.7114731	-0.7135367	-0.1646674	1.838654
TCGA-BT-A0YX-01	1.299386851	-0.307474126	1.30468151	1.417006202	-0.710322412	-0.593125487	0.647051887	-0.144679099	-0.100528165	0.4911036	1.671296863	0.514260009	-0.191243481	-0.843968659	0.08541283	1.499861235	-0.07362082	-1.070617827	-1.001284688	-0.376489958	0.210615223	-0.404045453	0.2400393	-0.854112	0.9544424	-0.2291033	0.0596067	-1.090103	0.6920017	0.3384437	0.2816331	0.02423938	-0.1281035	-0.7598745	1.035755	-0.02723482	0.8232649	0.6390956	-0.1563029	-0.5300063	-1.251982	-1.610056	-0.4043395	-0.9774724	0.7783085	0.4071687	-1.161885	-0.653449	-0.978209
TCGA-BT-A20J-01	0.429896768	-0.112190246	0.294030146	-1.164902039	1.201357094	-0.128222307	0.584238806	0.581862311	0.177317987	-0.022198176	-1.272815872	1.054177299	0.607477587	0.90268645	0.377881971	1.969599521	0.231062237	-0.979157097	0.442360435	0.760749143	0.772981096	-1.130474846	-0.05652862	-0.02643972	1.407787	0.9393736	1.007184	0.3622537	1.493067	0.733187	-0.6479868	-0.4128161	-0.06437921	2.093964	1.236955	1.603014	0.04371948	-0.1514555	-0.5024905	-0.07684667	-0.03874736	0.08218406	1.721275	0.4788698	-0.130766	0.1595455	0.396005	-0.4529491	-0.2252031
TCGA-BT-A20N-01	0.655317541	-0.21375569	1.131450411	1.422231025	-0.218851437	-0.430887463	-0.583591741	0.53520249	1.398107867	1.801908456	1.194219087	1.01762349	1.267494277	0.715049784	0.979648273	2.152860324	-1.395183254	0.154939829	2.026571839	0.133994863	-0.554782089	0.807664227	0.2082324	-0.1179752	1.336808	0.3167794	0.2733985	0.2104785	1.544803	1.239798	1.560716	-0.4270657	0.181748	-0.7647088	1.253122	1.277628	-0.0462808	2.014731	0.2494221	0.5085869	0.3231632	0.9093982	0.8511571	0.9635789	1.641266	1.357134	1.173461	0.9432685	1.267075
TCGA-BT-A20O-01	0.649463106	0.925587205	0.524673247	0.005225483	0.097274341	1.410268209	1.070880161	2.756369247	1.419711381	0.773156642	-0.225130012	2.379314208	-0.390897938	0.486767428	1.548145482	0.098781678	2.081596057	1.31844279	0.586227093	0.09960368	1.640922485	0.372406678	0.7358716	-0.2096349	1.239593	1.155663	0.6579728	0.2819286	0.5837513	0.5755569	1.83887	0.5453576	0.9728473	0.8191947	-0.2279323	0.7394714	1.953553	0.9856372	0.9866808	0.6421407	0.0468679	0.2564059	1.170995	0.3361027	1.463448	1.510734	0.5216656	-0.1771067	0.3856619
TCGA-BT-A20P-01	-0.737167113	-1.111951575	-1.070250739	0.919214668	-0.091877664	0.02816252	-0.755332099	-0.587773384	-1.766991524	-0.84558268	-0.017825569	0.382608544	-0.099346293	-0.233616711	-0.131944809	0.047740528	0.531940999	-0.179215408	-0.729196414	-0.330949215	0.067131569	0.61421512	0.01694451	-0.2119674	-1.17399	0.02236442	0.3903604	-1.648704	-0.7239668	-0.756215	-0.7091459	-0.3294344	-0.8734133	-0.5272762	-0.03120613	-0.119409	-0.731451	-0.4836796	-0.8144126	-0.9243801	0.09169651	-0.9584712	-0.5065121	-0.262552	-0.4125031	-0.3644006	-0.2479099	-0.5039472	0.05666322
TCGA-BT-A20Q-01	0.633243513	0.375079226	0.480002809	-0.462763982	0.30358115	0.142720755	0.754180201	0.282895527	0.180553128	-0.06560924	-0.530549721	0.589699346	-0.126613682	-0.392998838	-0.541383076	-0.235085804	0.155618113	-0.592497381	-0.331019445	0.212973672	0.114932542	-1.114898132	1.007152	-0.2500599	0.08963854	-1.264641	-0.6665356	-0.3404622	0.2139685	-1.150322	0.953804	-1.297383	0.4590899	1.160143	0.309582	-0.1172206	0.3801892	-1.366863	0.5797428	-1.772387	-1.075947	-1.024579	-0.3788823	0.4266952	0.1286251	-1.358173	-0.4425367	0.2920063	-1.862055
TCGA-BT-A20R-01	-0.230253286	-0.465044522	0.041511815	0.02035411	0.796984052	0.717207259	0.508431896	0.870062748	0.701158823	0.626456231	-0.405231982	0.602994514	-0.389204709	-1.245786047	-0.225328788	-0.154589222	-0.05637729	-0.859493896	-0.266070352	1.286429539	-0.410992038	-0.252268945	-0.2464751	1.710878	0.3615618	-0.4659753	0.9368502	1.067266	-0.1816437	-0.781788	0.2526684	0.3851904	1.140952	0.1763856	0.2985938	-0.3470824	1.09236	0.4428322	1.171228	-0.5324808	0.5948467	-0.3764758	0.5573872	0.03715783	0.1390114	-0.6102115	-0.1476336	0.8355501	0.06285512
TCGA-BT-A20T-01	-0.231452661	0.576244073	0.271718417	-0.829536156	-0.146290741	-0.382217014	-0.927095599	0.317207988	-0.572502811	0.090915743	0.229948248	0.208156125	0.599874761	-0.573441947	-0.518461785	-0.248579272	1.534357233	0.041267059	0.576842262	-0.328750361	-0.03261216	-0.600970893	-0.2786053	-0.7795274	-0.660604	-0.7941196	-0.4621239	-0.1449631	-0.1739068	-0.8180753	0.4004052	-0.3370706	-0.2431739	-0.04939314	0.8173818	-0.5038499	-0.06435376	-0.2834139	-0.1590455	-0.4704846	-0.5646553	-0.7634836	-1.278118	-0.6272088	-0.155536	-0.3075441	-0.7476935	-0.04155558	-0.8865891
TCGA-BT-A20U-01	0.300055437	0.082900591	1.519300226	0.861063629	0.07074495	-0.153892465	-0.308288376	0.443554932	0.199341542	0.248096083	1.343650211	0.727054027	0.649107792	0.700832241	1.586555609	1.803451558	0.835104	0.351695896	0.020572475	-0.045429367	-0.008417904	-0.027133363	1.267457	0.1531455	0.5732745	0.6740017	0.6974916	-0.7483338	0.7640082	0.3936907	0.7101059	0.8477812	0.3687905	0.7503175	0.008312803	1.095803	1.198148	1.039147	0.1194115	0.5532312	-0.1780605	-0.3150267	0.6452489	1.300296	1.469883	1.242214	0.222354	0.08302988	1.041686
TCGA-BT-A20V-01	-0.255407844	0.540826599	1.141639713	-1.412453696	-0.203532573	0.392630266	-0.136552207	-0.45627174	0.942425929	-0.284080529	1.739252474	1.582345221	-0.904818493	0.907810427	1.223930177	1.810321232	0.714576778	1.502540482	1.073876605	1.018483319	-0.292151862	3.358785914	-0.08172761	0.3194662	1.759285	1.516628	1.835501	1.947698	1.157699	1.161863	0.2205856	-0.7920057	0.6850285	-0.4099866	1.203051	0.5238876	1.267973	1.224932	0.1134753	0.1427651	2.719934	0.09552241	-0.4745131	0.912025	0.8870894	1.380294	-0.1169747	1.287251	0.699601
TCGA-BT-A20W-01	-0.266584955	-0.065058376	-0.37733602	-0.498034926	-0.043875898	0.283564338	-0.903197173	0.130574192	0.948020121	-0.499666406	0.167956296	-0.630083274	0.858855394	0.404983294	0.505087949	-0.593757109	0.83100404	0.111717339	0.127032215	-0.124225188	0.00414521	0.810092403	0.2906196	0.4988946	-0.3499093	0.9411367	0.3017896	-0.4206024	-1.238959	0.4827672	-0.07138452	-0.681526	0.2116749	-0.5345174	-0.4505081	0.08562612	-1.30464	0.3480026	-0.4297273	0.6679619	-0.6455803	-0.5510185	0.5611681	-0.1887806	-0.1928016	0.2424161	0.5846811	-0.7144094	-0.4311556
TCGA-BT-A20X-01	-0.221658064	-0.415860667	1.355998086	0.833253369	1.198390576	0.680315403	-0.841608604	0.178380122	0.48689142	1.221082341	1.152249936	0.545013447	-1.612413388	-0.743866823	-1.009909917	0.076739361	-0.632047638	0.114764154	-0.258904923	-1.404395007	0.834972748	-0.123165054	0.1586997	-0.9515234	1.015004	-0.3207829	0.4314769	-1.089986	1.285978	0.08404793	-0.3314856	1.352027	1.15683	-0.8025513	-0.7356828	0.2381967	-0.08579997	0.1407486	-0.406791	0.1805057	-0.6805459	-0.02101803	0.6313776	-0.3317242	-0.2805369	-0.0902674	-0.1924692	0.4340267	-1.279225
TCGA-BT-A2LA-01	0.302133197	0.182603862	-2.742048345	0.16269706	2.628562579	2.028076053	-1.559496838	0.025367581	1.296255745	-0.36098128	-0.834171864	1.166509988	0.338489494	-0.054162547	0.041188676	0.452673817	-1.624181704	1.975987415	1.197008059	0.336232804	-2.234774727	1.74937297	-0.561836	2.701903	1.286398	1.67434	1.389726	-0.1877207	0.3625746	1.008559	0.4481884	0.3610355	0.6706939	-0.09963087	0.1585073	-0.01629482	-1.211836	1.844023	0.9053813	1.530168	0.5505362	0.7433065	1.994091	-0.2307978	-0.2212127	2.133387	0.9444783	2.67118	1.998842
TCGA-BT-A2LB-01	0.14680335	0.47852822	0.932152854	-0.852590611	1.266085844	0.122843587	0.680258637	0.481180438	-0.365579087	-0.404659919	-1.56441045	0.272402791	0.216862247	-0.294295375	-0.064657512	-0.373950876	1.137555994	1.170674472	0.552643892	0.322217452	0.761967573	-0.707266309	-0.391098	-0.6109171	-0.7824749	0.2450958	-0.8742446	-0.1176239	-0.7968896	0.6759416	-0.08382677	0.4453261	-0.2028929	-0.1542766	-0.6080042	-0.2548429	0.2106243	-0.1895336	-0.4441948	0.05467109	-0.5011091	0.2189937	0.5825855	0.2859728	-0.2124098	-0.1139142	0.8340266	-0.06612231	0.02570939
TCGA-BT-A2LD-01	-0.297497292	-0.793660129	1.811346664	-1.35319116	1.862073719	0.854475858	1.217820567	0.832534697	1.080896896	0.308512009	-0.043342703	-0.866910279	-0.194963798	1.677940105	0.300768058	-0.668094125	-0.443752531	0.168510901	0.167475016	0.009703872	-1.175742682	-0.275718404	0.2529969	2.29631	0.365157	1.272571	-1.067646	-1.301884	-0.2067376	1.169154	-0.4475808	-0.09560729	2.312222	1.081515	0.3658588	0.5454945	-0.5311326	0.02883396	0.2071079	-0.7513275	0.1586852	0.1347698	0.3276491	0.5716769	2.870833	0.8621457	0.3148072	0.2538594	0.4940532
TCGA-BT-A3PH-01	-1.452477747	-0.761472708	1.020719682	-1.584499783	-0.796148752	-0.867467477	-0.345583116	-0.28036499	0.500454713	0.022121966	0.607250863	0.888959989	0.084543893	0.382292122	0.833104767	0.779532356	-1.666916922	0.466281103	0.209421224	0.22463955	-0.956260133	0.489766588	0.360215	-1.061293	0.006725724	0.1279032	0.814702	0.2538222	0.1565303	0.8004032	0.8821253	-0.5061854	-0.5583346	0.9631316	1.944153	0.3857722	0.7587334	1.121281	0.4654453	0.5123194	0.2792115	0.4113525	-0.2805758	0.3291039	0.7492848	0.06610077	0.7981686	0.1552614	0.8260612
TCGA-BT-A3PJ-01	-0.3429347	1.13593908	1.4758139	0.6184961	1.56752559	-0.23300145	0.36461262	1.17245898	0.61063603	1.89386354	1.55622309	0.63400062	0.2252077	1.91403665	0.94837664	0.62005268	0.53152824	1.17415968	-1.07322924	2.04954092	0.41956065	0.87918465	0.5961241	2.024933	1.314318	0.9057514	1.06293	2.308353	1.122208	1.387626	-0.01964831	1.726121	1.580026	0.8998762	0.5386351	0.6469051	1.488319	1.797872	0.6327622	2.021954	0.2788334	3.158094	0.4285868	0.02874414	0.7196555	0.8435647	1.131837	1.223166	1.830215
TCGA-BT-A3PK-01	0.374626264	1.075093539	0.887642014	0.61026157	0.375432436	0.061710559	-0.229690107	0.729973962	0.481706098	0.161536393	-0.070386366	-0.237911161	-1.364672209	-0.0079633	-0.040613253	0.911117389	0.082204647	-0.299842777	-0.187575721	-0.612704807	0.717863606	-0.612480266	0.1493305	-0.09917466	0.4252176	0.547005	-1.201926	0.4659121	-0.5133706	0.711241	-0.1600754	0.7407387	0.2984983	-1.156424	-0.2705036	0.2181854	0.1726409	0.640158	-0.5338347	0.2660665	-0.7365363	1.513815	0.1920985	0.02586003	0.05454331	-0.1158552	-0.7278855	-0.184497	0.3122358
TCGA-BT-A42C-01	-0.242180904	-0.82524896	-1.258569785	1.084867879	-0.279806803	-0.535600968	-0.314529735	0.224706882	-0.179413211	-0.036409174	1.029011752	0.322775048	0.724484985	-1.259273032	0.427009269	0.545861491	-1.083597097	-0.713397263	-0.03650594	0.453625531	1.263101377	-0.441603031	-0.02800759	0.4949562	0.09309697	-0.2645969	0.2696171	-0.477697	0.1408338	0.224804	-0.1883085	0.4875558	-0.8843337	-1.583336	0.9830004	0.5007874	-0.224539	0.178374	-0.8571508	0.6036294	0.5436586	1.605846	-0.4889173	1.377109	0.1597928	0.6155311	0.1533627	-0.5446064	0.2926033
TCGA-BT-A42E-01	0.559839144	-0.122910109	0.208562302	1.160243775	-0.887918602	-0.799920435	-0.665279918	-0.612878068	0.096165609	0.579435421	0.22821462	-0.694290838	-1.990052954	-0.275527808	-0.561796093	-0.575174974	-1.41464916	-1.42839748	-0.747980739	-0.950094286	-0.517099328	-0.125575874	-0.7976998	-0.2606445	-0.05435965	-0.2087669	-0.5149177	0.134109	0.6720271	1.161152	-1.549577	0.5370017	0.1191965	-2.084592	-0.01495602	-0.3892008	0.5076811	0.2483407	0.1783364	-0.2725808	-1.204414	-1.149197	0.1199836	-0.7066103	0.06373759	-0.09005521	-1.695355	-0.08950287	-0.3661659
TCGA-BT-A42F-01	1.126833044	0.080984763	-0.594273588	1.008210215	-1.201229409	-0.363278578	-0.400184607	-0.58370654	-0.748686563	0.059864457	0.417816331	0.518988883	-1.780901449	-1.140407818	-1.22999385	0.531214332	-0.604668689	-1.886261714	-0.718802229	-1.115540519	0.139227369	-1.390753405	-0.7618315	-0.7385126	0.3080316	-0.7395806	-0.9071256	-0.6698044	0.1705403	-0.07005361	-1.138604	1.63601	-0.250776	-1.711101	-1.512148	0.316218	0.0935652	-0.08768804	-0.1560138	-1.216062	-0.7538878	-0.770898	0.3470871	-0.4960516	-0.5187437	-0.01527379	-0.786528	-0.5333158	-0.8529861
TCGA-C4-A0EZ-01	-1.148321851	0.956846267	-2.646385613	0.296322248	2.986640481	1.440853072	-0.77084278	1.130791073	0.47735178	-0.736020105	0.156346178	1.447772623	0.718407813	-1.154635934	1.885646281	1.549735448	-2.428065251	2.265130176	2.551410159	-0.460211506	-3.535619901	3.06223384	0.09252525	3.587908	-0.6362035	2.144528	2.616389	1.260982	1.370585	0.9071225	1.04258	-1.228169	0.9510296	-2.229924	-0.6819387	1.389673	-1.716929	0.9973062	1.308113	1.911063	2.491155	1.987287	3.344853	1.264549	0.7194128	2.063515	1.996006	1.520331	2.260963
TCGA-C4-A0F0-01	1.925290278	0.161647017	0.787250209	1.904889725	1.639959906	-0.633917507	0.16829744	0.739860628	0.520337567	1.156378529	1.444282409	0.15833797	-0.659627782	1.16371402	0.277025339	1.165228203	-0.629424653	1.728351969	1.945225002	-0.160348183	-0.557304827	0.297718547	0.1093191	0.2708522	0.5972492	0.1536709	1.090312	0.6071561	0.7177672	0.8141257	-0.5412377	-0.3894119	2.012293	1.092343	-1.511763	2.682849	1.688539	1.865723	0.4474447	0.3619633	1.160785	-0.3716038	1.662207	2.101123	0.2958289	1.10737	0.6878061	0.9539842	1.596219
TCGA-C4-A0F1-01	0.783567884	1.587135133	1.605997569	1.216431067	1.364055756	-0.534375359	0.431462818	-0.553910488	0.301514853	1.068894171	0.556225254	0.915003206	-1.681149032	-1.093367458	-0.326585311	-0.903243661	0.724758799	0.225869239	0.975556177	-0.86900061	-0.755289495	-0.144862631	0.06397383	-1.111571	0.7146349	-0.8402375	-0.6202605	-1.090437	-0.2203908	0.1883034	-0.1919566	-0.121407	0.6971776	0.2216452	0.5930824	0.06689625	1.93909	0.357629	-0.8983316	-0.5779635	-1.36958	-0.4634441	0.9071694	0.45596	-0.225918	0.5757974	0.004212336	-1.063797	-0.3947061
TCGA-C4-A0F6-01	0.470786441	0.034630971	0.631743009	-0.855022278	-0.660416379	-0.419914438	-0.199717998	0.711063057	0.292439442	-0.100974336	-0.812328355	0.409050755	0.299343024	-0.441093639	-0.096052382	0.394722375	-0.623954948	-0.64252401	-0.943267212	-0.28140477	-1.496814915	-1.730304034	0.5125345	-0.5057104	-0.6573666	0.357391	0.4439748	-0.7281016	-0.7419289	0.06190679	0.4197808	-0.7553419	-0.1891673	-0.5703699	-0.2486442	1.455848	-0.6377293	0.4368249	-0.3775709	-1.01649	0.0818765	-0.8196537	-0.5795506	0.140132	-0.1965166	0.1735843	-0.6113384	-0.3395045	-1.262097
TCGA-C4-A0F7-01	-0.516800792	-0.520559609	0.417035916	1.998114605	1.277824239	-0.804334303	-1.080932811	0.913690516	0.71486286	-0.715752322	1.13143244	-0.589622419	0.68720042	0.899427869	1.114030352	1.09443076	-1.05330749	1.211619207	0.994910962	-0.209925645	0.216233952	-0.249929944	0.6405464	-0.09409885	0.6785222	0.888737	1.052958	-0.1788695	1.499642	-0.3872543	0.5122673	-0.7298523	0.6861225	-2.016508	-0.05418289	2.401732	-0.4517165	1.286816	-1.609283	1.336958	-0.2560127	0.9506493	1.54358	0.5624866	1.41275	1.35321	0.04494817	0.8070695	-0.05437712
TCGA-CF-A1HR-01	-1.097704511	-0.888350813	-0.214342302	-0.982630441	-0.43052169	-0.876167734	1.190614183	-1.080436053	-0.905208104	-2.30644897	-0.58213093	0.340862431	-0.140850276	-0.127682784	0.553549525	0.565023563	0.332561648	0.055023295	-0.057796413	-0.187041062	1.069805882	-0.534540136	0.4394102	0.4047505	0.4847132	-0.4542769	-0.4303116	-1.026027	0.03241184	-0.8076229	-0.6507798	-1.225511	-0.8309285	1.3889	1.467338	-0.5054772	0.504835	-1.742329	0.820354	0.2166932	0.2723634	-0.8450156	-1.139137	0.3772058	-0.217558	-0.6340812	-1.472597	-0.09569004	0.3847751
TCGA-CF-A1HS-01	1.110286775	1.71844097	0.572384915	0.605231656	-0.729669218	0.003654455	2.476385376	-0.455500485	0.995967693	-0.516253173	1.815071253	0.225925011	-1.014196135	1.021847817	-1.012560233	0.116046715	0.226706822	0.450167343	1.107659403	-0.558599365	0.378327441	0.646832656	-0.1729167	1.74936	1.123963	1.020844	0.2746589	-0.5749783	1.072828	1.240878	-0.8459494	0.5019576	0.7469268	-0.6683711	0.130767	0.7016835	0.2283757	0.396209	-0.1474188	1.465853	0.3752987	0.3426492	0.6621717	-0.1135092	-0.05334523	0.6042189	-0.03014014	0.01275241	0.385871
TCGA-CF-A27C-01	-1.19220817	-1.43605417	0.4979265	-0.49809657	-1.1178497	-0.43715097	0.53588027	-0.82873646	-1.49945128	0.27288267	-0.81705823	-0.59116144	0.77389766	-0.47158095	-1.00865808	-0.51174685	-0.16961164	-0.47911285	-0.73341517	-0.60206205	1.18524973	-0.72264143	0.2940677	-0.5944922	-0.7007071	-1.289551	-0.6610102	-1.666574	-0.6310372	-1.186894	0.4185747	-1.128531	-2.061433	0.05827547	-0.2994114	-1.910069	-0.0851872	-1.09844	-0.5977898	-0.8223946	-1.317091	-0.5958459	-0.6715045	-0.4568381	-0.6727544	-1.116837	0.5549058	0.08239886	-0.9263862
TCGA-CF-A3MF-01	-1.9330717	-1.6789476	-3.0697967	-1.6654636	-1.6651434	-3.277869	-3.5312539	-3.2753842	-1.5262936	-4.4028557	-3.788964	-4.0916116	-3.0818524	-2.0376549	-1.9522084	-2.3511063	-1.9447442	-2.0619935	-5.0007128	-5.1411656	-2.8158073	-2.3992659	-3.804551	-2.326392	-4.782728	-2.755619	-2.538549	-1.880187	-4.137807	-2.244475	-4.062843	-1.142801	-2.812372	-3.126136	-3.175393	-4.069453	-2.924852	-2.099116	-4.952958	-3.662663	-2.072077	-3.682565	-4.304154	-4.309163	-4.014123	-2.250657	-3.064606	-4.690165	-2.677199
TCGA-CF-A3MG-01	-2.252082088	-1.525753936	-0.043473226	0.864665445	-1.029856624	-0.30891768	1.402276356	-1.026348466	-0.698515697	-1.93243127	0.292796839	1.011830102	0.908621779	0.89214364	0.446016332	0.646012802	-1.608927177	0.632597541	0.027523573	0.43828123	0.755865762	0.150951504	0.1861874	-0.144848	0.006433945	0.444288	-0.3725648	-1.150653	1.095704	0.220564	0.002084746	-0.01441509	-1.895855	0.7673123	1.215099	0.3065997	0.5041374	0.2906274	0.29739	-0.02717703	0.4336429	-0.2716286	-0.4971799	0.375758	-0.427136	0.3094263	0.2608283	1.371534	-0.221889
TCGA-CF-A3MH-01	-0.49888478	-0.68256731	0.28937957	0.12396764	-1.1331162	-0.80065558	0.2441637	-1.388935	-1.16120735	-0.64487618	0.03185309	-0.62010035	-0.30766226	-1.02121842	-1.08363797	-0.02957147	-0.97632524	-1.50791792	-1.43965509	0.01793595	0.66455476	-0.72077634	-1.079293	-0.5976951	-1.509149	-0.960958	-0.6921643	-1.12667	-0.3312853	-0.9946648	-0.7818769	0.4159436	-2.145326	-0.8315203	-0.0145041	-1.076202	0.05925965	-1.149787	-1.790411	-1.478585	-1.861249	-1.261644	-1.556223	-0.5571333	-0.6128001	-0.937849	-0.6449143	-0.1629745	-1.583141
TCGA-CF-A3MI-01	-1.5325149	-1.4698619	-1.3229374	-1.4649573	-1.348478	-2.5727583	-1.2246833	-2.1251173	-2.3644607	-2.2844355	-2.2207521	-3.2093248	-2.5031668	-1.8729982	-2.114513	-2.6361315	-1.3400164	-2.0343871	-2.5020058	-2.4261082	-1.6917503	-3.3877808	-2.667534	-1.912957	-2.903103	-2.778835	-2.020802	-1.315937	-2.294577	-1.8487	-3.555275	-1.299932	-2.048252	-2.762774	-2.790488	-2.49049	-1.721241	-2.181847	-2.462708	-2.425605	-2.795376	-2.17675	-3.106689	-3.346636	-3.147338	-1.996932	-3.431062	-3.240534	-2.690095
TCGA-CF-A47S-01	-1.768820907	-1.037390623	-1.058208112	-0.537555053	-1.032709429	-1.324481554	0.242250425	-1.358619454	-2.258703391	-1.046008891	-0.35331123	-1.308974661	0.338420368	-1.624952761	-2.565031788	-2.143292469	-1.413961893	-1.927654319	-1.471350149	-1.081438527	0.40446522	-1.680868713	-1.515867	0.1978748	-1.689059	-1.321721	-3.121304	-0.8997886	-1.264732	-2.220765	-1.134101	-1.343528	-2.235984	0.4519162	-1.018989	-1.399207	-0.2260798	-2.448055	-0.706326	-1.51216	-2.174278	-1.135365	-1.494291	-1.016664	-2.139997	-2.432292	-0.6347902	-1.505859	-1.470486
TCGA-CF-A47T-01	-1.27081192	-1.13857643	-1.57733085	-1.17536465	-1.23236887	-1.28458917	-0.88280301	-1.28981	-2.23339223	-1.70772998	-0.02196472	-1.53807884	0.73235813	-0.79761437	-1.08609278	-1.03420766	-1.7538397	-1.65996246	-0.88672851	-0.55186774	-0.27641026	-1.20091519	-1.37604	-0.4922533	-2.053938	-1.593414	-1.166187	-0.8543725	-0.5043655	-0.6600803	-2.084853	-1.717763	-1.055571	-0.8220525	-0.9124951	0.03618974	-0.851306	-0.7873837	-2.470692	-1.425952	-0.8806017	-1.446353	-1.562361	-0.9311723	-1.805049	-1.014335	-0.6201807	-1.175741	-0.7882459
TCGA-CF-A47V-01	-0.698574546	-1.220401058	-1.333224501	-0.877711853	-0.421454857	-1.203903661	-0.596369116	-0.952825296	-1.393732909	-1.354490877	-1.293655314	-1.535883381	-1.390662659	-1.314932654	-1.841941474	-1.902773076	0.220012106	-1.328366765	-1.923380097	-0.956710101	0.143728816	-1.198113257	-1.584081	-0.752211	-2.832784	-0.8800569	-0.9743968	0.02539179	-1.851589	-1.620043	-1.390134	-1.006103	-1.111496	-0.9015337	-1.407692	-2.434213	-1.188673	-1.905042	-1.659627	-1.532276	-1.577468	-0.6275036	-2.06881	-2.085857	-1.436566	-1.485066	-0.9918555	-1.398338	-0.6543716
TCGA-CF-A47W-01	-0.87218349	-1.70119446	-0.93166885	-0.03782885	-1.53868732	-1.04126385	-0.12294173	-2.27281878	-2.47357846	-1.46672082	-0.51899047	-0.63776989	0.53958691	-1.83720445	-1.66610694	-2.21387146	-0.4857555	-1.68153605	-1.15821689	-1.33360056	-0.37372463	-0.96314576	-1.812991	-0.848611	-1.703866	-1.614933	-1.385665	-1.043281	-0.8023922	-1.661158	-1.704149	-2.002929	-2.212138	-0.1379342	-1.859711	-1.31103	-0.8773893	-1.383964	-1.548794	-1.183343	-1.732519	-0.7120408	-1.580636	-0.5900424	-1.993145	-1.554353	-1.313891	-0.09558458	-0.4616311
TCGA-CF-A47X-01	-1.597394258	-1.441997176	-1.280469552	-1.426710738	-1.235253598	-0.558957262	-1.168508938	-0.881329514	-0.057833733	-1.799222233	-1.073404802	-0.628426353	0.365547053	-1.36655845	-2.379762051	-1.227524103	-1.170930835	-1.216040061	-0.560312551	-2.146789634	-0.195389902	-1.535479395	0.01606531	-0.2241384	-0.9262206	-1.80371	-2.216649	-1.204421	-0.4533509	-2.265561	-1.254585	-1.188964	-1.293617	-0.6838134	-0.8318628	-1.738311	-0.7729067	-2.104986	-1.524297	-1.14861	-2.670211	-0.8561177	-0.2741172	-0.8885706	-1.26238	-2.302132	-1.552552	-1.31255	-2.046948
TCGA-CF-A47Y-01	-1.86481879	-1.67355717	-0.90715588	-0.13066845	-1.45189322	-2.15040252	-0.81154882	-1.67717603	-2.89620357	-1.57698174	-1.69802945	-1.81475704	-0.31593181	-1.79671357	-2.61996225	-2.49942528	-0.39011002	-2.13489664	-2.73147702	-2.430143	-0.33760981	-2.19320357	-2.173058	-1.291251	-2.946937	-2.494626	-2.781732	-1.439145	-1.873572	-2.373464	-1.77148	-1.767395	-2.395573	-0.9522251	-2.558722	-2.93887	-1.594968	-2.210019	-2.46968	-2.175293	-3.028977	-2.349096	-2.745024	-3.0564	-2.304816	-2.657326	-2.315169	-2.171587	-2.333353
TCGA-CF-A5U8-01	-1.830670917	-1.75046819	-0.508705796	-1.132899751	-1.377429021	-0.98257407	0.405950562	-0.94049649	-2.123219092	-1.167519433	-0.920136256	-0.789997659	0.777036547	-1.161846748	-2.10314071	-1.471776081	-0.130263374	-1.468732752	-0.82238718	-1.044389966	0.899511776	-1.627273883	-0.5355998	-0.8479257	-1.473616	-1.137283	-2.269751	-1.055136	-0.8019556	-1.766279	-0.7563805	-1.594542	-2.199706	1.056333	-0.7303285	-1.414291	-0.6992014	-2.092481	-1.117686	-1.030876	-1.639154	-0.8417535	-1.245515	-0.9498262	-0.8937088	-2.302895	-0.3261647	-0.4413407	-2.335296
TCGA-CF-A5UA-01	-0.733881898	-1.573348898	-0.947376537	-0.032524666	-1.224555579	-1.20281341	0.386477275	-0.870890941	-1.316021902	-0.584528079	0.126592818	-0.948867777	-0.089292768	-1.479292128	-0.675299828	-1.552670061	-0.142523054	-0.934547506	-0.041177847	-0.64801176	-0.988274989	0.559393683	-1.748947	-0.06991627	-2.688165	-0.7291395	-0.8581164	-0.3985128	0.5102891	-0.9137003	-1.727127	-1.116797	-2.082217	0.4362454	-2.394355	-1.150309	0.01361691	-0.8102422	-2.034667	-1.20371	-0.7765288	-0.5246988	-1.183531	-0.7894505	-0.2557293	-0.1931761	-0.5388085	0.5266908	1.330331
TCGA-CF-A7I0-01	-0.94102816	-0.82126601	-0.94926577	-1.0774117	-0.31863228	-1.20396351	-0.23511073	-0.35914311	-0.72258609	-1.46279173	-1.16856181	-0.95114723	0.26163084	-1.22693559	-0.87358155	-0.54405197	-1.41553094	-0.29958373	-1.81842081	-1.48043423	-1.32349703	-1.92699297	-1.065454	-0.9227465	-1.38926	-0.7582117	-1.007783	-0.4136218	-0.417425	-1.576115	-0.4474019	-1.341178	-0.598243	-0.1024598	-0.6799681	-1.090181	-1.127077	-1.662739	-0.621455	-0.5782042	-1.249797	-1.474575	-2.414581	-1.031256	-0.169196	-1.437464	-1.279465	-0.4427751	-0.748925
TCGA-CF-A8HX-01	-1.343462691	-1.309000603	-1.141969859	-0.450688038	-1.349525396	-1.459620724	-3.481742795	-1.979727974	-2.436879019	-1.975435809	-0.794945795	-1.810956626	-0.562515706	-0.660588058	-1.410289132	-1.121187292	-1.67376166	-1.641407254	-2.80603398	-2.984974671	-1.064428425	-0.180645883	-2.216791	-1.161071	-3.634666	-1.434032	-0.786462	-1.92345	-2.266342	-1.264306	-2.221605	-1.338493	-2.199719	-1.849	-2.747129	-1.538836	-2.058544	-1.360196	-3.522914	-2.260215	-0.2151953	-0.6936724	-2.538966	-2.305688	-2.551717	-1.500678	-1.201146	-1.680486	-0.4285119
TCGA-CF-A8HY-01	-0.77501326	-1.21286207	-0.93512304	-0.22660878	-0.9415652	-1.98272342	-0.88295612	-1.47558346	-2.05182116	-1.3501199	0.35899927	-1.61714044	-1.06088239	-2.36073307	-1.0652274	-0.35389935	-1.37419319	-1.82748595	0.54072585	0.22461122	-1.76693665	-0.78001343	-1.311443	-1.156581	-1.696867	-1.244476	-1.795634	-0.1924035	-0.3862813	-1.848845	-2.054332	-0.5539833	-2.227173	1.410958	-1.007985	-0.6561461	-1.044178	-1.587232	-1.644111	-1.194253	-1.233026	0.08929374	-0.9118313	-0.20383	-1.323569	-0.3997526	-0.1014782	-0.08937661	-1.827294
TCGA-CF-A9FF-01	-1.69744592	-0.77667417	-1.23443865	-0.76763168	-0.51983474	-1.82293342	-0.86059133	-1.23847846	-0.98772948	-1.33349882	-1.78465298	-1.27534149	0.43379622	-1.35641603	-1.61149368	-1.19757863	-1.02786167	-1.60829776	-1.10975312	-2.00765355	-0.09967295	-1.67586334	-1.659146	-1.361896	-2.105225	-1.683563	-1.087919	-1.042445	-1.62072	-0.6142941	-1.100456	-1.135374	-0.9876063	-0.8987531	-1.687688	-2.037959	-2.025542	-1.086613	-1.709602	-2.122267	-1.555572	0.2797863	-2.199382	-2.444783	-1.552272	-1.184893	-1.74542	-1.685204	-2.13906
TCGA-CF-A9FL-01	-1.146653059	-0.502502849	0.392606429	-0.527719858	-0.504807136	-1.205079695	0.117448285	0.572952083	-1.15407634	-0.499606457	-0.39110142	-0.690128636	0.300690625	-0.997031125	-1.66284417	-0.285667533	-0.469692309	-0.590332441	-0.263519485	0.007487471	-0.012613757	-2.260502834	-0.8503521	-1.008043	-1.527432	-1.927611	-0.2865052	-0.8828285	-1.367088	-0.9391703	-0.858497	-1.025234	-0.4237046	-0.5450962	-0.7488423	-1.148342	-0.1441727	-0.3780904	-0.8010587	-1.153038	-1.509699	-0.6291037	-1.21001	-1.442895	-0.5773027	-0.881226	-0.8748412	-1.726362	-1.832944
TCGA-CF-A9FM-01	-0.837010101	-0.943729344	-0.088691293	0.554791869	-0.437513057	-0.289062656	2.010671939	0.392891209	-1.123152333	-0.341024612	-0.658102225	0.756426648	1.951835319	-0.714976886	-2.174726167	-0.954529814	0.221832415	-1.222201522	-0.750677737	-0.485194697	1.751826776	-0.587324211	0.7677377	-0.06176651	-0.4732486	-0.9129525	-1.80103	-0.3677812	-0.113919	-2.280914	1.134517	-0.61379	-0.9156672	1.632204	-0.1802127	-0.5901374	0.2328771	-2.178844	1.096538	-0.2640038	-2.050833	-0.5626177	-0.1643053	-0.1240494	-0.127989	-2.156147	-0.3091409	0.2123004	-1.255259
TCGA-CU-A0YN-01	-0.446773007	1.970625941	1.143303517	-0.219922146	0.63592306	0.84624362	-1.073369885	0.503472216	1.165225214	1.04724178	0.164836963	0.378406941	-0.687167226	1.758974729	0.699390404	0.858804326	0.004709318	-0.0102343	-0.398720997	0.11668871	-0.450826573	0.366923906	0.4363265	1.618632	0.4757021	0.3411271	1.090835	0.6705647	0.4675366	0.5922851	2.35412	1.198824	1.039445	0.2454273	-0.7261907	1.015865	0.3037053	-0.02699205	0.6229211	0.9122869	0.6610365	-0.7814469	-0.456261	0.4493895	-0.07885152	0.4532456	0.9724916	1.174305	1.295587
TCGA-CU-A0YO-01	-0.718893001	-0.075781002	0.815723497	0.286459223	0.295317691	-0.608452033	0.380083101	0.154676404	-0.32242702	-0.43988867	-0.297180396	-0.225703749	0.177991482	-0.788461752	-1.040394034	-0.744286363	-1.58417261	-0.750667564	-1.275227784	-1.503987827	0.33912212	-1.118686577	-0.04141083	-0.4479902	0.1393108	-1.3837	-0.8233056	-0.6674624	-0.5938277	-0.8312711	-0.553132	-0.2674044	0.1038311	0.3115244	-0.9859559	-0.5363649	0.09116954	-1.311435	-0.2153912	-1.067073	-1.16329	-1.225451	-0.804031	-0.8854219	-0.7349365	-0.980034	-1.108755	-0.5555172	-1.601917
TCGA-CU-A0YR-01	0.12785075	0.47830608	-0.012151003	-1.243398066	-0.234035043	-1.264254451	-0.025064507	1.386486191	0.809908747	-0.527415621	-0.43654431	1.350558803	0.5857441	1.07208312	0.692574993	0.456021873	-0.421945231	-0.569019993	0.102012916	-0.519988345	0.093585231	-0.085426085	3.176458	-0.4195804	1.916962	0.4562239	0.4522307	-0.2794178	-1.399239	1.296585	-0.3782589	0.09029879	0.3326958	0.3749506	0.5653975	0.3185148	0.8986573	0.1385498	0.04675083	0.2042415	0.2168863	0.8921459	-0.7877443	-0.4399805	0.6922716	0.5430332	-0.7819832	-1.32072	0.2559269
TCGA-CU-A3KJ-01	-0.217956499	-0.171491982	1.408645306	1.7397971	2.67429823	-0.779393007	-2.476730508	0.66805762	1.05332643	0.683227749	0.648333051	0.375972281	-0.309668106	-0.286172861	0.647579076	-0.544480887	0.499658817	0.49592873	-0.423517758	1.446069915	0.310788878	0.181061465	0.8814696	-0.1681625	0.8783825	0.3002469	0.6889895	-1.089677	-0.8133284	0.9837789	0.7985746	0.5964055	0.9019826	-0.7431707	0.1614251	1.031212	2.224388	0.890371	0.2347799	-0.5953905	0.1303088	-0.2199707	0.1496689	0.2023558	0.4361672	0.2000451	1.158498	0.3641402	-0.4864219
TCGA-CU-A3QU-01	-0.764100185	-1.545432306	-1.16204024	-1.659106619	0.386957569	1.785214567	0.208783132	-0.94767319	0.366647185	1.009681509	-1.14356984	-0.995342963	1.393943363	-0.189346364	0.877986771	-0.150626117	-0.03671891	0.484164799	0.554926735	0.448574969	0.35656004	0.267556717	0.540811	0.542852	0.3335819	0.08715029	1.170744	-1.421827	-1.142253	1.018177	1.449518	0.1912518	-1.486953	-1.039186	0.8728364	0.1631351	-1.145134	0.5458686	0.3326337	0.1495968	1.132604	-0.5041388	1.005542	0.3257291	2.401593	0.4631884	1.813221	0.710446	1.104851
TCGA-CU-A3YL-01	-0.655335199	-0.760498465	-1.30313838	-0.921845146	-0.358902818	-0.390756576	-2.70291705	-0.931330308	0.225892279	-1.208896078	-1.21238628	-1.245611468	-0.013127333	-0.12940923	0.367566089	-0.246189001	0.34517364	-0.357579162	-2.512845423	-1.436780329	-0.713893	-0.561993098	0.4543442	-0.9227838	-1.207603	-0.5149101	-0.6871511	0.2291281	-0.976439	-1.248152	-1.376055	0.4185176	-0.9352572	1.025171	-1.048502	-2.269738	-1.439642	-0.4611802	-0.8152345	-0.4108722	-1.120698	-1.409233	-1.214033	0.3914523	-0.5913504	-1.094118	-1.000891	-1.259222	-1.03978
TCGA-CU-A5W6-01	0.169116674	-1.09197795	-0.593544327	0.083399215	-0.593532963	-0.612089359	0.109954086	-0.862861192	-0.890992058	-0.202722919	0.346398951	0.359791889	0.375123401	0.1041963	-0.05598673	0.753292834	-1.334638952	0.545378215	0.807047967	0.174086349	0.249228238	0.543756023	0.5723093	-0.800306	-0.3359104	-0.7033664	0.1466344	0.1485483	0.1632348	-0.2061123	0.112178	-1.004803	-0.267362	1.018528	0.2976969	-0.2089949	-0.06253702	0.03762159	0.3718556	-0.7912272	-0.3628818	0.364826	-0.3834968	0.2820288	0.4350654	0.1499412	-0.9749879	-1.08826	-0.3798623
TCGA-CU-A72E-01	-0.022589858	-0.398272126	1.453409407	0.526612639	-0.314916255	-0.256463473	0.404051651	0.088386652	-0.644843363	0.87857876	1.26193231	1.110683785	-0.734825428	-0.732957338	-0.559447616	-0.401309675	-0.143250719	-1.241095869	-0.409940401	-0.980469578	0.439351534	-0.916583695	-0.897676	-1.00073	-0.3951044	-1.153609	0.2948491	-0.6305744	0.5603293	-0.5968453	0.8780377	0.2608528	-0.1344917	-0.1515172	-0.785113	-0.4179632	0.958571	0.08547136	-0.3604022	-0.8435157	-1.34199	-1.36524	0.4869033	-0.8481253	-0.5567189	-0.5510897	-0.6785055	0.134624	-1.803001
TCGA-DK-A1A3-01	-1.265642958	-0.532660489	0.137180731	-1.184624298	0.18182034	0.448328291	0.901514214	-0.049088755	1.21540366	0.40243852	0.043383258	-0.542452086	0.713770508	-0.346068001	-0.392672036	0.544550098	-0.259619129	0.750276447	0.76837979	1.647634554	0.07566014	-0.286144708	0.04993195	-1.003981	0.4682067	-0.634275	0.5350793	0.7327703	0.6549719	-0.07549026	-0.2878984	-1.228449	1.3817	-0.05114781	3.589546	0.3144638	0.2566128	0.1009443	1.005843	0.2534719	0.207235	-1.080813	0.1864339	-0.4685856	-0.6498989	0.1795553	0.5079692	0.009130198	-1.176369
TCGA-DK-A1A5-01	0.354550497	0.977322425	0.858827685	0.646748149	0.39989893	0.832359237	2.081621	1.555595685	1.176833936	0.550850714	-0.11687055	1.291406988	0.908059797	-0.087834395	0.889559484	1.046237307	1.069168473	1.877099817	0.908238557	0.486885347	0.304428719	0.336482282	1.026918	0.6140268	-0.1355439	0.510771	0.1959157	0.6798471	0.1069014	1.213414	0.9313963	-1.223067	0.4198156	0.345775	1.028411	1.01086	0.5353753	0.8863781	0.8440652	0.3666792	0.5472391	0.4930132	1.274138	0.8138711	1.128599	0.4609095	1.553166	1.358772	-0.3924836
TCGA-DK-A1A6-01	-0.883157315	-0.269786975	-0.77175397	-1.516924213	-1.001419344	-0.880757858	-1.747590452	0.271843301	-0.199025348	-2.48863648	-0.010419557	0.370760426	-0.120425489	1.032406188	1.78693025	1.352781181	0.840664376	1.079275986	0.698041688	0.508010767	0.819711738	0.406438946	1.690745	1.370812	0.7118994	1.657078	2.193631	-0.6758089	-3.721065	1.625432	0.3840263	0.2297384	-0.7085722	-0.3616144	2.815682	1.672133	0.01469982	-0.7040283	-0.04945086	1.576063	1.376584	0.1278342	0.4172967	1.517419	0.3340807	0.9853352	0.3229607	-0.09993556	1.226744
TCGA-DK-A1A7-01	-1.3077009	-1.0538741	-1.5161152	-1.3224088	-1.3061847	-1.9236604	-1.7145099	-1.7717355	-2.2502717	-1.590367	-2.0049095	-3.2773213	-1.9069047	-2.2867048	-1.2734064	-1.6557611	-1.7588511	-1.3944012	-2.5611725	-3.7521757	-2.0264422	-1.4124387	-2.168874	-1.31173	-2.566828	-2.145955	-1.544185	-1.377496	-2.880449	-1.606981	-3.452892	-1.668967	-1.624561	-3.448355	-2.267906	-1.859338	-2.821924	-1.029641	-2.801528	-2.75812	-1.873247	-0.6763871	-2.624929	-4.062558	-2.438099	-1.482441	-2.348076	-2.754707	-0.9586967
TCGA-DK-A1AA-01	-0.218312003	-1.115837774	1.122499985	0.139084912	-0.814653581	0.212497773	1.210984807	0.487294518	-0.092542266	0.250798168	0.678985743	0.253126507	1.164670606	-0.342984079	-0.61021368	-0.232904904	0.592568492	-0.42871575	-0.504068802	0.775294858	1.931587407	-0.835301993	0.3885754	-0.3771472	-0.210088	-1.397504	-0.6963177	-0.7228624	0.01755987	-0.9738083	1.018073	0.7049001	-0.6070378	0.5439585	0.2800074	0.06292462	-0.2165866	-0.8544128	0.1006559	-0.3874851	-1.54363	-0.1829738	0.687542	-0.1235042	-0.02735692	-1.14672	0.07236846	-0.02339011	-1.909084
TCGA-DK-A1AB-01	1.682628289	0.846716522	2.398600567	1.849425609	1.000141574	0.354551603	0.041245584	1.701406938	0.626082969	2.105492794	1.139839237	1.202989983	-0.925165577	0.838043884	-1.042559572	0.043891246	1.456263192	-0.139624459	-0.100446866	0.783651282	0.677868876	-0.652492352	0.02749694	-0.1549854	0.576075	-0.3687837	0.4315473	0.2257876	1.278573	-0.02319696	0.6847633	-0.547483	1.109584	0.3540234	0.9808254	-0.2542644	0.943954	0.1691884	2.200109	-0.08300965	-0.469274	-1.596651	-0.8060289	-1.2016	0.6318893	0.001026598	0.1621792	0.3801182	-1.145179
TCGA-DK-A1AC-01	0.36286782	0.04691204	-0.83644491	-0.357406	0.31046798	2.75838716	-0.10230728	-0.10022302	-0.46731271	-0.21428715	-0.41438091	-0.20873365	2.00963754	0.46088181	1.45466225	-0.59817058	-0.0680546	0.29036348	0.96336602	-0.04595575	-0.50449192	0.5756057	0.681191	2.254292	1.015516	1.755117	1.217854	-0.6279581	-0.6374076	2.258307	1.418265	-0.8756446	0.7048277	-1.572303	1.609234	1.966997	-0.02195904	1.258108	0.4280402	1.148707	0.01714669	1.465727	2.816309	0.9708215	1.184178	1.201901	2.753177	0.2750419	0.8911977
TCGA-DK-A1AD-01	-1.441437592	-0.840619494	-0.560917515	-0.990762132	-0.79217268	-1.168347336	-0.509142607	-0.673865254	-0.266088709	-1.00883365	-0.700820287	-1.918407627	0.658413423	0.338011402	0.293437347	-0.652128093	0.182578516	0.443276323	0.395671687	-0.752091364	-0.430922373	0.25173153	0.01286291	1.804128	-1.094179	-0.5680977	-0.4999101	-1.327418	-0.9675447	0.79642	-0.1585709	-1.203531	-0.4831021	1.046357	-0.03319628	-0.2493708	-1.513792	-0.2324701	-0.8481394	-0.7441639	-0.4013848	0.9041899	-0.0535579	0.5248963	-0.02109239	-0.3097583	-1.144861	-0.8568771	0.4390149
TCGA-DK-A1AE-01	-0.638894862	-0.739038788	-0.278497299	0.475401597	-0.759134305	-0.167685178	-1.952792917	0.09873593	0.979390103	0.504401562	1.270276266	0.002890913	0.764023965	0.821425097	1.4320832	1.318296155	0.735057125	1.556053519	0.619749247	-0.473858787	0.82066653	1.025339036	1.094107	-0.04393297	0.526316	0.6331992	0.5594851	-0.8857679	0.7770983	0.3743056	0.8234072	-0.7267476	0.1089382	-0.0824764	-0.6654993	0.9012851	0.7002336	0.861684	-0.4372099	0.7851736	0.1594751	-0.1159234	1.211542	-0.8149721	0.8398506	0.9636562	0.01386669	-0.07449077	0.4407882
TCGA-DK-A1AF-01	0.26536463	1.017470867	1.202258827	0.004672759	1.304097974	1.082208599	1.571665145	2.408890613	1.164340445	0.732259488	0.395471287	1.024225839	0.210598045	-0.286658935	0.272177964	-0.147164547	0.824383538	0.180659362	-0.864861557	0.192448438	0.768597252	-1.012343781	0.7040364	-0.1589787	0.6548192	-0.4487441	0.2491872	1.753257	0.05820105	0.2723246	0.7088111	1.275608	1.25718	0.4079482	0.3328197	-0.2066845	1.127687	-0.07635635	1.264293	0.07449197	-0.8124186	-0.6685171	0.4317879	-0.09434391	0.3671664	-0.1705578	-0.3016581	-0.7251346	-0.7466199
TCGA-DK-A1AG-01	0.507481793	-0.924572858	0.080828865	0.904047321	-0.988437685	0.152803426	0.007117468	-0.038095262	-0.890423791	0.34241241	0.073049777	0.435954402	0.653674275	-0.182994284	-0.666804853	0.156558541	1.219711791	-0.178480661	-0.598564777	0.09827542	0.819023374	-0.74435447	-0.1720097	-0.4202108	-0.7131052	-0.4252661	-0.4570568	-0.8959563	-0.05912936	-1.232363	0.5807378	0.6933254	-1.310231	0.3983504	-0.1971879	-0.5648025	-0.3411776	-1.039595	-0.5422982	-0.6070696	-1.017597	-0.6442604	-0.3027104	-0.6829324	-0.2989691	-1.023153	-0.2119755	0.08230135	-1.093495
TCGA-DK-A2HX-01	-0.674163911	0.802774846	1.208440237	0.049890886	1.505897023	-0.415193345	1.611862764	1.126612611	0.133431272	2.255435627	-0.401539893	0.660562324	-0.845787973	0.763468767	-0.331935518	0.41450967	-0.536277577	-1.018090305	-1.361806426	0.162799515	-1.0053993	-0.761251055	-0.2315984	-0.2210337	0.8734382	-0.8669135	-0.2168219	0.2270657	0.5909959	-1.058579	1.244573	-0.1943937	1.287386	2.379589	1.802617	-0.6536814	1.177232	-0.7947181	2.086868	0.2338367	0.2966658	-0.4302255	0.8596626	-0.2548337	0.1462955	-0.9767572	-0.03363934	0.9129238	-0.06478205
TCGA-DK-A2I1-01	-0.889124166	0.014819068	-1.044247322	-0.868621081	-0.127145626	-0.724362897	0.232388797	-0.151369925	-1.052384814	-0.436219025	-0.344531273	-0.288681614	0.070896433	-0.905927096	-1.120309482	-0.887788041	0.055581712	-1.436917991	-0.909985252	0.753344917	-1.587861289	-0.391949361	-1.337384	-0.9057307	-0.2445207	-1.085007	-0.2779559	-0.2519371	-0.4436204	-0.4253382	-2.206881	-1.091416	0.1222181	-0.5318292	0.558614	-1.203476	0.4159181	-0.2904347	0.08829988	-0.7834373	-0.4653783	0.01242518	0.06794931	-1.096977	-0.836485	-0.8968769	-1.132682	-0.8683468	-1.88708
TCGA-DK-A2I2-01	1.050722999	1.126263485	0.237200474	1.441075498	1.78704794	0.188958939	-0.051905951	1.045551054	0.6272602	0.37099612	0.221888076	1.023095689	-1.067866774	-0.900257894	0.152904281	-0.586514375	0.338879015	0.809336393	0.190103046	0.005159004	0.301201059	-0.517519364	0.122179	0.7852811	1.290487	0.1224502	-1.347791	-0.3881611	0.1993264	0.7047911	0.3606686	0.6018364	0.6284191	-0.9560766	-0.2513662	1.145019	1.723148	0.1969799	0.3711288	-1.02639	0.1928811	0.3183794	-0.1937922	0.9974277	-0.3294056	0.1589557	-1.390191	0.532093	0.9413608
TCGA-DK-A2I4-01	1.4625264	1.57956822	0.38104429	0.30227793	1.20182791	0.49774177	0.80876324	1.90992305	1.42048942	1.25723017	-0.13752596	1.57304767	-0.77993027	0.37181515	0.85641657	0.50416924	1.96142913	0.40007777	0.47070096	0.94047865	0.67307666	0.23505678	0.787525	1.013786	1.264106	0.165839	0.5270684	0.1704596	-0.1624666	0.8071796	1.314304	1.204076	0.9849375	0.1523409	0.2462727	0.3543962	1.837439	0.3903109	1.106197	0.7896573	-0.06069518	0.0293758	0.8368057	0.1284265	0.6349085	0.4952859	-0.3320129	1.029029	0.1413831
TCGA-DK-A2I6-01	-0.765083306	2.183244702	-0.045604172	0.307947129	-1.377849959	0.08518303	0.535169163	0.412645488	-1.027825753	1.139896099	0.147058402	-1.399821539	-1.260580735	-0.496358058	-0.106166623	0.602160201	-1.126593657	-0.846201521	-0.225006617	-0.367893439	1.095156945	-0.68313068	2.841841	-0.3503539	0.2891608	1.748699	-0.4608031	1.327706	-0.6199048	1.854688	-0.823868	-0.3888716	0.8590086	-2.995249	-0.8536832	-0.0647699	-0.8032456	0.6857922	-1.049845	-0.298313	0.0465301	1.373403	1.925382	-0.4491924	1.752927	0.4112555	1.182174	-1.641159	2.645375
TCGA-DK-A3IK-01	-1.078759292	-0.342883022	-0.647951409	-1.171621093	-0.55760747	-0.26687691	-0.951889767	-1.105322288	-0.314411336	-0.818068373	-1.298117061	-2.273593822	0.882246001	-1.169915398	-1.646398647	-1.763919275	-0.442233662	-1.253140491	0.65052074	-1.419170742	-1.125818594	-0.624816952	-1.120288	-0.7478903	-1.593146	-1.485288	-1.713636	-0.4439645	-1.869711	-1.484817	-0.7782293	-0.81293	-0.7444533	-0.5954701	-0.2045991	-1.591211	-1.594532	-1.508043	-1.77571	-2.370473	-1.661104	0.03864508	-1.106022	-2.309111	-1.500805	-1.995061	-1.365025	-1.603533	-1.883716
TCGA-DK-A3IL-01	-1.663417742	-0.335386628	0.546232274	-0.505592864	-0.151698901	-0.157889783	-1.435422762	-0.997274293	-1.538505782	-0.167755809	-2.483374755	-1.327512906	-0.644475398	-0.573221004	-0.837501045	-0.359059633	-1.329779208	-1.148827576	-1.053061104	-1.355286861	0.192014436	-1.388897087	-1.163233	-0.1467786	-1.949919	-0.7297593	0.7596677	-1.612355	-1.428947	-0.3110114	-0.1291771	-1.717574	-0.4959769	-0.8000677	-0.2931835	0.03150538	-0.8152946	-0.433412	-1.251079	-1.280399	1.117414	-1.252302	-0.8930102	-0.6380001	-0.1141391	-0.4836523	-0.3784881	-0.01929847	0.2103171
TCGA-DK-A3IM-01	0.578096498	1.206458228	0.799856216	1.625743751	-0.400531327	0.274844729	-2.413699477	-0.317396294	0.712156984	0.787777467	1.245269335	-0.491210721	-0.674313843	0.793371351	1.666436145	1.425124725	-0.264222619	0.279517634	0.93597241	-0.305145693	-0.361766688	2.18730647	0.93272	0.1934965	1.141226	0.7367586	1.270344	-0.03233477	0.9814389	0.6367561	0.307188	0.9069422	1.650825	-1.126655	-0.5426749	1.423203	0.6738487	1.919199	-1.534494	0.2322979	1.2638	0.6992447	0.4393442	1.43838	-0.09586306	0.906527	1.078309	0.8139327	1.064719
TCGA-DK-A3IN-01	1.760252515	2.270322086	0.532301109	0.21548333	1.340720609	1.109206509	0.928068443	1.080931821	1.439772785	0.625424034	-0.339996111	0.542163335	-0.67933468	0.172695939	0.822283259	0.52460959	0.664147963	0.889503207	0.389959793	0.09722069	0.528643034	0.367738252	0.5537869	0.127335	0.6235662	0.911493	0.2729143	0.4272064	0.6369857	1.122316	1.057041	1.094367	0.9112861	-0.3878721	0.4263863	0.6718333	0.7036876	0.9941287	0.6012592	0.7822296	0.2709188	0.161177	0.8414079	0.6149451	0.4591648	0.6510845	1.835311	0.6817539	0.6614724
TCGA-DK-A3IQ-01	0.419626371	1.614521064	1.210611761	0.064098194	1.739487889	0.702558604	0.661562191	2.18567857	0.870854538	1.481435711	-0.053619264	0.400462814	-0.847196321	-0.846091206	-1.808786094	-1.312179595	0.174740484	-0.67491791	-1.050822749	-0.163063634	-0.61733742	-0.706961777	-0.2297951	-0.5007729	0.03172278	-0.8776289	-0.8665069	1.487739	0.6623604	-1.268417	-0.3674959	-0.2253312	1.592302	0.8418139	0.6516785	-1.201149	0.9613956	-1.316416	0.9480246	-0.5937368	-0.9786324	-0.8182706	-0.1043472	-1.735364	0.2485111	-1.363561	-0.8471992	-0.8834187	-1.027928
TCGA-DK-A3IS-01	-0.677088036	-1.269000487	0.154265742	-0.260263203	-0.87287215	-0.066677427	1.090608405	-0.231656237	-1.024966964	-0.056246354	0.886611396	0.192297322	0.970497724	0.772162342	0.371372289	0.709113358	1.428620907	0.779823028	0.922929804	0.475470536	0.414077876	0.112201036	0.1505413	0.004190131	-0.5351077	-0.1228656	0.770922	-0.9651522	0.02069603	-0.1030607	-0.1341002	0.1471905	-0.7503717	0.2079266	1.250734	0.727244	-0.3368738	0.600547	-0.2299838	-0.01779665	0.9170662	1.732744	-0.4006876	0.07234911	-0.2855814	0.1780893	0.5946639	0.9399226	-0.3155871
TCGA-DK-A3IT-01	0.001319213	0.868920821	1.213911439	-0.097118775	0.394417355	-0.328761831	1.118867135	1.260626618	1.457419279	0.833165595	-0.23417101	-0.302802301	0.936079429	0.882726591	1.621154349	2.116208762	-1.386405393	1.630779055	1.12716022	0.219673674	0.35645291	0.359734039	0.3568855	-0.4074109	0.6392092	0.9364006	1.068568	-0.7050341	0.6520369	1.664431	0.5327207	-0.3827752	0.3145241	0.1013732	0.2182138	1.086706	0.07717712	0.6118896	0.2505472	0.711333	1.017746	0.4589931	0.6098014	0.7134824	0.9498976	1.459302	0.4897126	0.5973016	0.6309775
TCGA-DK-A3IU-01	-0.0791932	0.970224327	1.158269771	1.575094492	1.285758228	0.96555411	1.223345632	1.129691845	0.915830605	0.70906329	-0.264524855	0.92270957	-0.757124389	1.31243693	-0.214580795	-0.713569633	1.91189705	-0.174169933	-0.642778865	0.493587743	0.026649129	-1.101805153	-0.1892266	0.4940292	0.7257713	-0.5706479	0.3177081	-0.4002427	0.2463802	-0.2996046	-0.4186877	0.03788196	1.288915	1.019894	0.8997719	0.3165816	1.023622	-0.09638631	0.355492	-0.211243	0.490768	0.03707427	0.1896555	-0.5584712	1.124991	-0.5661602	1.013065	0.9737898	-0.3342056
TCGA-DK-A3IV-01	-0.992400994	0.216222274	0.426721389	0.08776664	0.34800481	3.391189183	0.865885373	0.523132731	-0.265721037	0.885498408	0.331416538	-0.007035171	0.654996341	1.409529057	1.366135524	0.791720317	1.446038978	1.306617614	0.381004978	0.31333246	0.245778639	1.260246582	1.221312	0.7051244	0.3206737	-0.2206623	1.587693	-0.1742608	1.185416	0.2095055	1.760985	-0.377744	0.5025035	-0.1315669	0.4232087	0.4629404	-0.4424401	0.5332862	0.293226	2.116469	1.677264	-0.1725906	-0.1048363	0.7395629	0.1638714	0.6894665	2.000818	1.496579	1.089195
TCGA-DK-A3WW-01	1.253730001	0.167273626	0.612760285	1.299877609	-1.002754976	-0.217838787	-0.443443804	-0.185719393	-0.214056438	0.244804584	0.454197076	0.836255214	0.096129733	-0.187604258	-0.438937052	-0.457948628	-1.126571712	-0.210938101	0.617432191	0.687114654	0.674910836	-0.249999768	-0.2430705	-0.6776713	0.7624108	-0.5416078	-0.5495775	-0.2823583	0.8283721	-0.1750833	-1.34998	0.531794	0.9006122	0.1074214	-1.168376	-0.1251124	1.054275	0.4232789	-0.3175157	0.1485459	-0.7917991	-0.3640349	0.6817272	-0.5462515	-0.05065486	0.3282706	0.6277468	-0.3663807	0.1306143
TCGA-DK-A3WX-01	0.940568717	1.609091757	1.557443027	0.966540808	-0.034954229	0.16491877	-0.42998844	0.711253277	0.565924593	0.749237468	0.184401819	1.711758831	-0.650637656	1.110240883	1.439885522	1.596780796	0.502571571	0.727356053	-0.291880257	0.020191244	1.18377245	0.66868993	1.8341	0.05507176	0.8063893	1.413919	0.814492	0.05164872	0.2239604	1.030148	0.3577317	1.794743	0.6295514	-0.360748	-1.139525	1.877547	1.68276	1.295303	-0.05782995	0.1670801	1.182241	-0.03285681	0.3936352	2.194606	0.5009641	0.9663973	-0.3859388	-0.3821601	0.2017528
TCGA-DK-A3WY-01	1.650357677	1.610416416	-0.533994816	0.418172732	0.471703034	2.549498987	0.915766669	1.314302244	0.758170635	0.014124745	-0.548852061	0.980669391	-0.207047821	0.390252945	1.197321286	1.418713894	1.184182399	0.119044758	-0.376156008	-0.471322384	-0.018530824	0.036190609	0.653289	0.02147338	1.908406	0.4697084	0.571916	0.8977812	0.2799906	0.6455135	-0.2572875	-0.07326475	0.85032	1.148146	0.4486998	-0.07949958	0.05434149	0.7707586	0.6465821	0.8286146	0.2939791	0.1130258	0.3612872	0.7431286	1.024436	0.646122	0.328115	0.4235202	0.4653903
TCGA-DK-A3X1-01	-0.39996935	-0.477009944	-2.280431576	-1.601034082	-0.929781121	-0.780147305	-0.496650713	-1.131444406	-0.688941743	-1.388257715	-1.270343109	-1.946477832	0.471604369	-0.269600457	-0.432264481	-0.726897918	-1.625487411	-0.505084343	-1.044694206	-0.813878333	-0.391957545	-0.021899573	-1.620303	-1.292863	-1.575513	-1.305291	0.3713079	-0.7491818	-1.320826	-0.4039323	-1.821857	-0.6338175	-0.7020603	-1.025366	-1.503357	-1.495229	-0.9271997	-0.5871194	-1.322513	-1.140241	-1.343028	-0.214262	-1.861371	-1.174132	-0.4928604	-0.4551678	-2.155429	-2.335157	-1.34719
TCGA-DK-A3X2-01	-0.38960629	-1.21004119	1.07886902	2.10964931	-1.39498175	-0.79387648	0.21564513	-0.91912988	1.63273312	1.24965029	-0.867067	2.26563791	0.07029746	1.2145937	1.98457478	2.11459982	-0.50593391	0.21457941	1.20903971	-0.42287118	-0.46823397	1.47754354	1.143305	-0.3424301	-0.4116199	0.9248476	1.746569	0.5515554	0.9673659	1.297522	0.9564907	-0.4239515	0.7211187	-1.224363	-1.156885	1.836138	-0.05448297	2.99298	-1.023117	2.306133	1.645045	0.468188	1.696956	2.010452	0.04299997	1.353525	2.621962	3.654462	1.48122
TCGA-DK-A6AV-01	-0.270532499	-0.17807478	-0.540067899	-1.231100083	-0.823819464	-0.637335087	0.521599188	-0.036777515	-0.006354396	-1.111938611	1.820977358	-0.820079191	0.148684995	0.77815024	-0.23067281	2.060389542	-1.625815583	-0.514836447	0.445325357	0.183870772	-1.026408314	-0.342007917	-1.160965	0.2209924	-0.006163696	0.5161505	0.520142	-0.3866454	-0.7203466	0.1682862	1.074344	0.864996	-0.7274392	-0.3389689	0.9425662	0.8673463	-0.5367302	-0.201699	-0.7091567	0.404106	0.4994765	0.01198882	0.228678	0.05082351	0.4911684	-0.04072314	0.3156363	0.9537516	-0.3233473
TCGA-DK-A6AW-01	-0.727394959	-1.23407956	0.509797964	-1.309420553	-0.816643064	0.580572761	-0.372898824	-0.965388311	-0.780139735	0.186892343	-1.091238823	-0.94582934	-0.889305618	-1.148070493	-1.816224334	-0.300653537	-1.597470072	-1.816487689	-1.619107494	-2.579844439	-2.000070667	-1.674780069	-1.709191	-1.478294	-1.139052	-1.674785	-0.9569273	-0.3859655	0.1022447	-1.248714	0.327343	1.39298	-0.9347365	-0.2406789	-1.524145	-2.330543	-0.7388896	-1.36443	-1.351333	-0.5930317	-1.827754	-1.639999	-1.448057	-1.582177	-0.6616871	-1.869341	-0.4797157	-1.152311	-1.712007
TCGA-DK-A6B0-01	-1.259140358	-1.595824214	-0.511664235	0.272360781	-1.22751312	-0.430414955	0.580128971	-0.58246946	-2.137276638	-0.81259817	-0.867702298	-0.119335417	0.813579782	-1.156813442	-1.918418593	-1.563377057	0.036029105	-1.409752504	-1.011859019	-0.961828193	0.840315474	-0.445395965	-0.8339359	-0.4790887	-0.8764952	-1.363117	-1.122626	-0.5879227	0.0145834	-1.804948	-0.3408972	-0.9196483	-2.05383	0.8253919	-1.020887	-0.8184509	-0.08448108	-1.755379	-0.5088361	-0.6842826	-1.556286	-0.7678428	-0.6878291	-0.4696002	-0.9636852	-1.689938	-0.2288396	0.04981964	-0.8685497
TCGA-DK-A6B1-01	-0.638789927	-0.881007134	-2.034407067	-1.488868971	1.462406708	0.43042295	-0.152113261	-0.419947552	-0.134328418	0.024797877	-1.666969788	0.019028708	0.640962735	0.369732299	0.647997022	0.09886415	0.106977089	0.03175867	0.116596535	-0.110771818	-0.225253385	0.397976389	0.1079464	1.122908	0.2421716	0.2431005	1.404731	-0.07705882	-0.5295322	-0.7638496	1.358794	2.383734	-0.2667592	0.14173	0.2379869	-0.1031364	-0.2462882	0.002380485	0.2540665	-0.1753318	1.471746	0.02790816	0.7438053	0.7106197	0.4509828	-0.1935908	0.4195817	1.325267	0.1724239
TCGA-DK-A6B2-01	0.065461979	0.1464678	0.224624093	-0.933309731	0.948801358	0.080281771	1.058496394	0.548007196	0.819283703	0.312525487	0.269576203	0.571949712	0.76454535	0.488230738	0.035888204	0.100408456	0.117741939	0.250969036	-0.752624926	0.877327723	0.136347931	1.230969421	-0.182261	0.203079	0.8486314	-0.1810682	-0.6954939	0.6498466	-0.2332873	0.2725489	0.6383211	-1.213414	0.4384458	-0.07473472	1.802046	-0.007490282	0.5100848	-0.08920222	1.044898	0.6246725	-0.4134986	0.5696097	-0.01173581	0.2458689	-0.7532203	0.587611	0.4048217	-0.3111004	-0.2179361
TCGA-DK-A6B5-01	1.823403244	-0.637310953	0.080880465	-0.439507436	-0.791130209	0.187054742	-0.934360876	-0.149792503	-0.360417605	1.294684711	0.734832892	-0.104416843	-0.120014127	1.523421811	0.064319379	0.956768953	1.339758026	-0.87148665	0.032823387	0.450244757	0.821931938	0.490908807	-0.000546721	-0.4436578	0.2519193	-0.5532915	0.4274245	-0.02747964	0.9119923	0.1093789	1.401336	0.580307	0.4709485	1.928776	1.343484	0.6820867	0.465508	0.6679594	1.416798	0.6522182	0.6302789	-0.1208668	-0.3361075	0.6838287	0.6659118	0.07488567	0.2779024	0.6928092	-0.06370953
TCGA-DK-A6B6-01	-1.082264452	-0.831418899	-2.062754573	-1.452327132	-1.328427606	-1.321868146	0.525871911	-0.885050529	-0.907519275	0.022210233	-1.807892371	-0.14826705	0.34454961	-0.259942715	-0.585050843	-0.649367655	0.895623964	-0.85113009	-0.643580943	-1.309336751	0.607467034	0.193438449	0.06623545	-1.022947	-0.8645834	-0.1324859	-0.3064589	-1.572947	-0.8619122	-1.333141	-0.2336705	-1.763049	-1.84036	-0.1007767	-0.9971528	-0.904875	-0.5891001	-1.138613	0.656423	-1.017972	-0.5490124	-0.5512936	-0.8587954	-0.5427743	-0.2306865	-1.031875	-1.448123	-1.960315	-0.8264366
TCGA-DK-AA6L-01	0.064528473	0.252441826	0.86185126	1.309234011	-0.907767042	-0.310384081	0.107374592	0.092266178	-0.509959749	0.796442414	1.656188966	-0.520260455	-0.362500159	1.329636551	0.240503849	1.557608592	-1.016527252	0.516712113	0.374355548	0.063035038	1.59158791	0.314795677	0.01072585	0.02420452	0.7897446	0.331835	0.9691327	0.3361262	-0.8681014	0.05319598	2.184149	0.9833312	0.5400579	1.040577	1.587163	-0.05032016	0.3601627	0.2886305	0.5948968	-0.09924537	1.65462	0.8223087	-1.084923	1.319687	-0.6327569	0.4776523	0.4602987	2.237155	0.7963565
TCGA-DK-AA6M-01	1.270660302	1.023208397	-0.363961252	0.567242966	0.561126701	-0.645621987	0.296753166	0.293665065	0.990288317	0.416972464	1.201959565	-0.130022962	-0.579486005	0.159530643	-0.173430678	0.329622162	0.603653036	-0.609687726	0.026103714	1.07926203	-0.251045236	0.636832577	-0.7894233	-0.05573308	0.4070664	0.4131983	-0.03036746	0.02489705	0.5691202	0.2678407	-0.3134002	1.948441	0.474187	0.389307	-0.4383599	2.272546	0.5802575	0.5339161	0.1327047	0.0967746	0.2849856	0.6094213	1.197886	0.1496563	0.1522363	-0.3686471	0.7222668	0.3550382	0.3575854
TCGA-DK-AA6P-01	-0.60809554	-0.84993889	-0.556962589	0.217870708	-1.039960142	0.772358563	-0.10207556	-0.730254536	0.0426735	-0.811896838	-0.721645564	-0.949773891	0.49860537	1.381803981	0.097726035	0.108566281	-0.736189385	-0.211861771	0.005713579	-0.810676707	0.762393798	0.230184373	0.4595414	-0.748812	0.05290075	0.2799965	-0.1873854	-0.11186	-0.4547967	0.1386671	0.5276632	-1.560994	-0.4990155	0.6002517	-0.3566403	-0.511347	-1.212342	0.6854823	-0.3725613	0.5470791	-0.9519754	0.5297987	-0.4681541	0.5484603	-0.8690392	-0.3545122	-0.2683732	-1.114526	-0.01894056
TCGA-DK-AA6Q-01	1.118705543	-0.23330708	0.528159854	0.462360887	-1.307041543	0.313738835	-0.591893603	0.196710192	0.358577537	0.198370893	3.759248897	0.40792639	-1.872314898	0.867274661	0.562213574	1.165908488	1.254725484	0.816457234	0.214570438	1.386782442	0.857708009	-0.283261978	0.1714008	-0.3448153	0.2751732	0.2136406	0.4542715	2.532841	0.2273761	0.2079812	-0.5272362	1.487136	-0.6128179	0.605224	-0.1188289	0.4561034	1.639721	-0.4065088	-0.06572097	0.6876154	-0.0626975	0.5304586	0.2043076	-0.3140648	0.7911191	0.4924532	-1.696049	-1.155626	0.917298
TCGA-DK-AA6R-01	1.186130492	0.500795759	1.403576091	0.623009419	1.273052274	-0.515013491	-1.598173293	-0.508285657	0.385790903	0.651813977	1.067889699	-0.11958828	-0.8630646	1.606761622	1.082230553	1.402727214	-1.606232972	1.592519549	1.035384685	0.150575246	0.275483421	0.595061128	0.2824375	0.7627328	0.9423522	0.1877583	0.4001289	-0.4281589	-0.000223591	1.450992	-0.4046877	1.670989	0.4871972	0.5174506	0.5922064	1.42069	-0.2665328	0.8367158	-0.5724536	1.106062	0.8977685	0.4853611	0.4938427	1.4493	-0.7910721	0.674401	-0.3526482	1.103745	0.8279491
[truncated: 276 more rows]
[truncated: 110 more columns]
