# Supplementary material for: Prognosis Risk Model Based on Necroptosis-Related Signature for Bladder Cancer
Source: Genes (Basel). 2022 Nov 15;13(11):2120. doi: 10.3390/genes13112120 (PMC9690141; doi:10.3390/genes13112120)
Supplement: Supplementary file 1 [file genes-13-02120-s001.zip › Table S4.xlsx]

## Sheet: Sheet1
gene name	coef
AHNAK	0.0615765
ARL6IP5	-0.145455
CDK12	0.0122584
CSE1L	0.063412
GEMIN2	0.0152503
LOX	0.0239039
LRP8	0.0174206
NID2	0.0307391
PALLD	0.102215
RHBDD1	-0.0326284
RNF217	0.0939888
RRBP1	0.0562774
SOGA1	0.0160982
XXYLT1	0.00580537
